# Supplementary material for: Discovery of Novel Isoxazole-Based Small-Molecule Toll-Like Receptor 8 Antagonists
Source: J Med Chem. 2025 Feb 14;68(4):4888–907. doi: 10.1021/acs.jmedchem.4c03148 (PMC12613816; doi:10.1021/acs.jmedchem.4c03148)
Supplement: Supplementary file 3 [file jm4c03148_si_003.pdb]

HEADER    RNA BINDING PROTEIN                                 7RC9    
REMARK  99                                                                      
REMARK  99 MOE v2022.02 (Chemical Computing Group ULC) Thu Dec 19 16:17:14 2024 
SEQRES   1 A  755  ACE ARG SER TYR PRO CYS ASP GLU LYS LYS GLN ASN ASP
SEQRES   2 A  755  SER VAL ILE ALA GLU CYS SER ASN ARG ARG LEU GLN GLU
SEQRES   3 A  755  VAL PRO GLN THR VAL GLY LYS TYR VAL THR GLU LEU ASP
SEQRES   4 A  755  LEU SER ASP ASN PHE ILE THR HIS ILE THR ASN GLU SER
SEQRES   5 A  755  PHE GLN GLY LEU GLN ASN LEU THR LYS ILE ASN LEU ASN
SEQRES   6 A  755  HIS ASN PRO ASN NME ACE GLY LEU ASN ILE THR ASP GLY
SEQRES   7 A  755  ALA PHE LEU ASN LEU LYS ASN LEU ARG GLU LEU LEU LEU
SEQRES   8 A  755  GLU ASP ASN GLN LEU PRO GLN ILE PRO SER GLY LEU PRO
SEQRES   9 A  755  GLU SER LEU THR GLU LEU SER LEU ILE GLN ASN ASN ILE
SEQRES  10 A  755  TYR ASN ILE THR LYS GLU GLY ILE SER ARG LEU ILE ASN
SEQRES  11 A  755  LEU LYS ASN LEU TYR LEU ALA TRP ASN CYS TYR PHE ASN
SEQRES  12 A  755  LYS VAL CYS GLU LYS THR ASN ILE GLU ASP GLY VAL PHE
SEQRES  13 A  755  GLU THR LEU THR ASN LEU GLU LEU LEU SER LEU SER PHE
SEQRES  14 A  755  ASN SER LEU SER HIS VAL PRO PRO LYS LEU PRO SER SER
SEQRES  15 A  755  LEU ARG LYS LEU PHE LEU SER ASN THR GLN ILE LYS TYR
SEQRES  16 A  755  ILE SER GLU GLU ASP PHE LYS GLY LEU ILE ASN LEU THR
SEQRES  17 A  755  LEU LEU ASP LEU SER GLY ASN CYS PRO ARG CYS PHE ASN
SEQRES  18 A  755  ALA PRO PHE PRO CYS VAL PRO CYS ASP GLY GLY ALA SER
SEQRES  19 A  755  ILE ASN ILE ASP ARG PHE ALA PHE GLN ASN LEU THR GLN
SEQRES  20 A  755  LEU ARG TYR LEU ASN LEU SER SER THR SER LEU ARG LYS
SEQRES  21 A  755  ILE ASN ALA ALA TRP PHE LYS ASN MET PRO HIS LEU LYS
SEQRES  22 A  755  VAL LEU ASP LEU GLU PHE ASN TYR LEU VAL GLY GLU ILE
SEQRES  23 A  755  ALA SER GLY ALA PHE LEU THR MET LEU PRO ARG LEU GLU
SEQRES  24 A  755  ILE LEU ASP LEU SER PHE ASN TYR ILE LYS GLY SER TYR
SEQRES  25 A  755  PRO GLN HIS ILE ASN ILE SER ARG ASN PHE SER LYS LEU
SEQRES  26 A  755  LEU SER LEU ARG ALA LEU HIS LEU ARG GLY TYR VAL PHE
SEQRES  27 A  755  GLN GLU LEU ARG GLU ASP ASP PHE GLN PRO LEU MET GLN
SEQRES  28 A  755  LEU PRO ASN LEU SER THR ILE ASN LEU GLY ILE ASN PHE
SEQRES  29 A  755  ILE LYS GLN ILE ASP PHE LYS LEU PHE GLN ASN PHE SER
SEQRES  30 A  755  ASN LEU GLU ILE ILE TYR LEU SER GLU ASN ARG ILE SER
SEQRES  31 A  755  PRO LEU VAL LYS NME ACE PHE ASP PRO HIS SER ASN PHE
SEQRES  32 A  755  TYR HIS PHE THR ARG PRO LEU ILE LYS PRO GLN CYS ALA
SEQRES  33 A  755  ALA TYR GLY LYS ALA LEU ASP LEU SER LEU ASN SER ILE
SEQRES  34 A  755  PHE PHE ILE GLY PRO ASN GLN PHE GLU ASN LEU PRO ASP
SEQRES  35 A  755  ILE ALA CYS LEU ASN LEU SER ALA ASN SER ASN ALA GLN
SEQRES  36 A  755  VAL LEU SER GLY THR GLU PHE SER ALA ILE PRO HIS VAL
SEQRES  37 A  755  LYS TYR LEU ASP LEU THR ASN ASN ARG LEU ASP PHE ASP
SEQRES  38 A  755  ASN ALA SER ALA LEU THR GLU LEU SER ASP LEU GLU VAL
SEQRES  39 A  755  LEU ASP LEU SER TYR ASN SER HIS TYR PHE ARG ILE ALA
SEQRES  40 A  755  GLY VAL THR HIS HIS LEU GLU PHE ILE GLN ASN PHE THR
SEQRES  41 A  755  ASN LEU LYS VAL LEU ASN LEU SER HIS ASN ASN ILE TYR
SEQRES  42 A  755  THR LEU THR ASP LYS TYR ASN LEU GLU SER LYS SER LEU
SEQRES  43 A  755  VAL GLU LEU VAL PHE SER GLY ASN ARG LEU ASP ILE LEU
SEQRES  44 A  755  TRP ASN ASP ASP ASP ASN ARG TYR ILE SER ILE PHE LYS
SEQRES  45 A  755  GLY LEU LYS ASN LEU THR ARG LEU ASP LEU SER LEU ASN
SEQRES  46 A  755  ARG LEU LYS HIS ILE PRO ASN GLU ALA PHE LEU ASN LEU
SEQRES  47 A  755  PRO ALA SER LEU THR GLU LEU HIS ILE ASN ASP ASN MET
SEQRES  48 A  755  LEU LYS PHE PHE ASN TRP THR LEU LEU GLN GLN PHE PRO
SEQRES  49 A  755  ARG LEU GLU LEU LEU ASP LEU ARG GLY ASN LYS LEU LEU
SEQRES  50 A  755  PHE LEU THR ASP SER LEU SER ASP PHE THR SER SER LEU
SEQRES  51 A  755  ARG THR LEU LEU LEU SER HIS ASN ARG ILE SER HIS LEU
SEQRES  52 A  755  PRO SER GLY PHE LEU SER GLU VAL SER SER LEU LYS HIS
SEQRES  53 A  755  LEU ASP LEU SER SER ASN LEU LEU LYS THR ILE ASN LYS
SEQRES  54 A  755  SER ALA LEU GLU THR LYS THR THR THR LYS LEU SER MET
SEQRES  55 A  755  LEU GLU LEU HIS GLY ASN PRO PHE GLU CYS THR CYS ASP
SEQRES  56 A  755  ILE GLY ASP PHE ARG ARG TRP MET ASP GLU HIS LEU ASN
SEQRES  57 A  755  VAL LYS ILE PRO ARG LEU VAL ASP VAL ILE CYS ALA SER
SEQRES  58 A  755  PRO GLY ASP GLN ARG GLY LYS SER ILE VAL SER LEU GLU
SEQRES  59 A  755  NME
SEQRES   1 B  755  ACE ARG SER TYR PRO CYS ASP GLU LYS LYS GLN ASN ASP
SEQRES   2 B  755  SER VAL ILE ALA GLU CYS SER ASN ARG ARG LEU GLN GLU
SEQRES   3 B  755  VAL PRO GLN THR VAL GLY LYS TYR VAL THR GLU LEU ASP
SEQRES   4 B  755  LEU SER ASP ASN PHE ILE THR HIS ILE THR ASN GLU SER
SEQRES   5 B  755  PHE GLN GLY LEU GLN ASN LEU THR LYS ILE ASN LEU ASN
SEQRES   6 B  755  HIS ASN PRO ASN NME ACE GLY LEU ASN ILE THR ASP GLY
SEQRES   7 B  755  ALA PHE LEU ASN LEU LYS ASN LEU ARG GLU LEU LEU LEU
SEQRES   8 B  755  GLU ASP ASN GLN LEU PRO GLN ILE PRO SER GLY LEU PRO
SEQRES   9 B  755  GLU SER LEU THR GLU LEU SER LEU ILE GLN ASN ASN ILE
SEQRES  10 B  755  TYR ASN ILE THR LYS GLU GLY ILE SER ARG LEU ILE ASN
SEQRES  11 B  755  LEU LYS ASN LEU TYR LEU ALA TRP ASN CYS TYR PHE ASN
SEQRES  12 B  755  LYS VAL CYS GLU LYS THR ASN ILE GLU ASP GLY VAL PHE
SEQRES  13 B  755  GLU THR LEU THR ASN LEU GLU LEU LEU SER LEU SER PHE
SEQRES  14 B  755  ASN SER LEU SER HIS VAL PRO PRO LYS LEU PRO SER SER
SEQRES  15 B  755  LEU ARG LYS LEU PHE LEU SER ASN THR GLN ILE LYS TYR
SEQRES  16 B  755  ILE SER GLU GLU ASP PHE LYS GLY LEU ILE ASN LEU THR
SEQRES  17 B  755  LEU LEU ASP LEU SER GLY ASN CYS PRO ARG CYS PHE ASN
SEQRES  18 B  755  ALA PRO PHE PRO CYS VAL PRO CYS ASP GLY GLY ALA SER
SEQRES  19 B  755  ILE ASN ILE ASP ARG PHE ALA PHE GLN ASN LEU THR GLN
SEQRES  20 B  755  LEU ARG TYR LEU ASN LEU SER SER THR SER LEU ARG LYS
SEQRES  21 B  755  ILE ASN ALA ALA TRP PHE LYS ASN MET PRO HIS LEU LYS
SEQRES  22 B  755  VAL LEU ASP LEU GLU PHE ASN TYR LEU VAL GLY GLU ILE
SEQRES  23 B  755  ALA SER GLY ALA PHE LEU THR MET LEU PRO ARG LEU GLU
SEQRES  24 B  755  ILE LEU ASP LEU SER PHE ASN TYR ILE LYS GLY SER TYR
SEQRES  25 B  755  PRO GLN HIS ILE ASN ILE SER ARG ASN PHE SER LYS LEU
SEQRES  26 B  755  LEU SER LEU ARG ALA LEU HIS LEU ARG GLY TYR VAL PHE
SEQRES  27 B  755  GLN GLU LEU ARG GLU ASP ASP PHE GLN PRO LEU MET GLN
SEQRES  28 B  755  LEU PRO ASN LEU SER THR ILE ASN LEU GLY ILE ASN PHE
SEQRES  29 B  755  ILE LYS GLN ILE ASP PHE LYS LEU PHE GLN ASN PHE SER
SEQRES  30 B  755  ASN LEU GLU ILE ILE TYR LEU SER GLU ASN ARG ILE SER
SEQRES  31 B  755  PRO LEU VAL LYS NME ACE PHE ASP PRO HIS SER ASN PHE
SEQRES  32 B  755  TYR HIS PHE THR ARG PRO LEU ILE LYS PRO GLN CYS ALA
SEQRES  33 B  755  ALA TYR GLY LYS ALA LEU ASP LEU SER LEU ASN SER ILE
SEQRES  34 B  755  PHE PHE ILE GLY PRO ASN GLN PHE GLU ASN LEU PRO ASP
SEQRES  35 B  755  ILE ALA CYS LEU ASN LEU SER ALA ASN SER ASN ALA GLN
SEQRES  36 B  755  VAL LEU SER GLY THR GLU PHE SER ALA ILE PRO HIS VAL
SEQRES  37 B  755  LYS TYR LEU ASP LEU THR ASN ASN ARG LEU ASP PHE ASP
SEQRES  38 B  755  ASN ALA SER ALA LEU THR GLU LEU SER ASP LEU GLU VAL
SEQRES  39 B  755  LEU ASP LEU SER TYR ASN SER HIS TYR PHE ARG ILE ALA
SEQRES  40 B  755  GLY VAL THR HIS HIS LEU GLU PHE ILE GLN ASN PHE THR
SEQRES  41 B  755  ASN LEU LYS VAL LEU ASN LEU SER HIS ASN ASN ILE TYR
SEQRES  42 B  755  THR LEU THR ASP LYS TYR ASN LEU GLU SER LYS SER LEU
SEQRES  43 B  755  VAL GLU LEU VAL PHE SER GLY ASN ARG LEU ASP ILE LEU
SEQRES  44 B  755  TRP ASN ASP ASP ASP ASN ARG TYR ILE SER ILE PHE LYS
SEQRES  45 B  755  GLY LEU LYS ASN LEU THR ARG LEU ASP LEU SER LEU ASN
SEQRES  46 B  755  ARG LEU LYS HIS ILE PRO ASN GLU ALA PHE LEU ASN LEU
SEQRES  47 B  755  PRO ALA SER LEU THR GLU LEU HIS ILE ASN ASP ASN MET
SEQRES  48 B  755  LEU LYS PHE PHE ASN TRP THR LEU LEU GLN GLN PHE PRO
SEQRES  49 B  755  ARG LEU GLU LEU LEU ASP LEU ARG GLY ASN LYS LEU LEU
SEQRES  50 B  755  PHE LEU THR ASP SER LEU SER ASP PHE THR SER SER LEU
SEQRES  51 B  755  ARG THR LEU LEU LEU SER HIS ASN ARG ILE SER HIS LEU
SEQRES  52 B  755  PRO SER GLY PHE LEU SER GLU VAL SER SER LEU LYS HIS
SEQRES  53 B  755  LEU ASP LEU SER SER ASN LEU LEU LYS THR ILE ASN LYS
SEQRES  54 B  755  SER ALA LEU GLU THR LYS THR THR THR LYS LEU SER MET
SEQRES  55 B  755  LEU GLU LEU HIS GLY ASN PRO PHE GLU CYS THR CYS ASP
SEQRES  56 B  755  ILE GLY ASP PHE ARG ARG TRP MET ASP GLU HIS LEU ASN
SEQRES  57 B  755  VAL LYS ILE PRO ARG LEU VAL ASP VAL ILE CYS ALA SER
SEQRES  58 B  755  PRO GLY ASP GLN ARG GLY LYS SER ILE VAL SER LEU GLU
SEQRES  59 B  755  NME
HELIX    1   1 LYS A  163  ILE A  166  1               Generated by MOE    4
HELIX    2   2 ALA A  304  PHE A  307  5               Generated by MOE    4
HELIX    3   3 VAL A  324  ALA A  328  1               Generated by MOE    5
HELIX    4   4 ALA A  331  MET A  335  5               Generated by MOE    5
HELIX    5   5 ARG A  361  LYS A  365  5               Generated by MOE    5
HELIX    6   6 ASP A  385  PHE A  387  5               Generated by MOE    3
HELIX    7   7 PRO A  389  GLN A  392  5               Generated by MOE    4
HELIX    8   8 PHE A  411  ASN A  416  5               Generated by MOE    6
HELIX    9   9 PRO A  477  ALA A  480  1               Generated by MOE    4
HELIX   10  10 GLU A  578  ASN A  582  5               Generated by MOE    5
HELIX   11  11 LEU A  620  TRP A  624  1               Generated by MOE    5
HELIX   12  12 ASN A  656  LEU A  660  1               Generated by MOE    5
HELIX   13  13 TRP A  681  GLN A  686  5               Generated by MOE    6
HELIX   14  14 LEU A  707  ASP A  709  5               Generated by MOE    3
HELIX   15  15 GLY A  781  GLU A  789  1               Generated by MOE    9
HELIX   16  16 LEU A  798  ASP A  800  5               Generated by MOE    3
HELIX   17  17 ILE A  814  SER A  816  5               Generated by MOE    3
HELIX   18  18 GLN B   41  ASP B   43  5               Generated by MOE    3
HELIX   19  19 LYS B  163  ILE B  166  1               Generated by MOE    4
HELIX   20  20 ALA B  304  PHE B  307  5               Generated by MOE    4
HELIX   21  21 VAL B  324  ALA B  328  1               Generated by MOE    5
HELIX   22  22 ALA B  331  MET B  335  5               Generated by MOE    5
HELIX   23  23 ARG B  361  LYS B  365  5               Generated by MOE    5
HELIX   24  24 ASP B  385  PHE B  387  5               Generated by MOE    3
HELIX   25  25 LEU B  390  GLN B  392  5               Generated by MOE    3
HELIX   26  26 PHE B  411  ASN B  416  5               Generated by MOE    6
HELIX   27  27 PRO B  477  ALA B  480  1               Generated by MOE    4
HELIX   28  28 GLU B  578  ASN B  582  5               Generated by MOE    5
HELIX   29  29 LEU B  620  TRP B  624  1               Generated by MOE    5
HELIX   30  30 ASN B  656  LEU B  660  1               Generated by MOE    5
HELIX   31  31 TRP B  681  GLN B  686  5               Generated by MOE    6
HELIX   32  32 LEU B  707  ASP B  709  5               Generated by MOE    3
HELIX   33  33 LYS B  759  THR B  761  5               Generated by MOE    3
HELIX   34  34 GLY B  781  GLU B  789  1               Generated by MOE    9
HELIX   35  35 LEU B  798  ASP B  800  5               Generated by MOE    3
HELIX   36  36 ILE B  814  SER B  816  5               Generated by MOE    3
SHEET    1       ASP A  37  LYS A  40                  Generated by MOE
SHEET    2       VAL A  45  VAL A  45                  Generated by MOE
SHEET    3       ILE A  46  GLU A  48                  Generated by MOE
SHEET    4       GLU A  67  ASP A  69                  Generated by MOE
SHEET    5       HIS A  77  ILE A  78                  Generated by MOE
SHEET    6       LYS A  91  ASN A  93                  Generated by MOE
SHEET    7       ASN A 115  ILE A 116                  Generated by MOE
SHEET    8       GLU A 129  LEU A 131                  Generated by MOE
SHEET    9       GLU A 150  SER A 152                  Generated by MOE
SHEET   10       ASN A 160  ILE A 161                  Generated by MOE
SHEET   11       ASN A 174  TYR A 176                  Generated by MOE
SHEET   12       ASN A 191  ILE A 192                  Generated by MOE
SHEET   13       LEU A 205  SER A 207                  Generated by MOE
SHEET   14       LYS A 226  PHE A 228                  Generated by MOE
SHEET   15       TYR A 236  ILE A 237                  Generated by MOE
SHEET   16       LEU A 250  ASP A 252                  Generated by MOE
SHEET   17       ASN A 277  ILE A 278                  Generated by MOE
SHEET   18       TYR A 291  ASN A 293                  Generated by MOE
SHEET   19       VAL A 315  ASP A 317                  Generated by MOE
SHEET   20       ILE A 341  ASP A 343                  Generated by MOE
SHEET   21       ALA A 371  HIS A 373                  Generated by MOE
SHEET   22       GLU A 381  LEU A 382                  Generated by MOE
SHEET   23       THR A 398  ASN A 400                  Generated by MOE
SHEET   24       GLN A 408  ILE A 409                  Generated by MOE
SHEET   25       ILE A 422  TYR A 424                  Generated by MOE
SHEET   26       LYS A 484  ASP A 487                  Generated by MOE
SHEET   27       ILE A 507  ILE A 507                  Generated by MOE
SHEET   28       ALA A 508  ALA A 508                  Generated by MOE
SHEET   29       CYS A 509  ASN A 511                  Generated by MOE
SHEET   30       TYR A 534  ASP A 536                  Generated by MOE
SHEET   31       VAL A 558  ASP A 560                  Generated by MOE
SHEET   32       VAL A 588  ASN A 590                  Generated by MOE
SHEET   33       GLU A 612  VAL A 614                  Generated by MOE
SHEET   34       ARG A 643  ASP A 645                  Generated by MOE
SHEET   35       GLU A 668  HIS A 670                  Generated by MOE
SHEET   36       LEU A 692  ASP A 694                  Generated by MOE
SHEET   37       THR A 716  LEU A 718                  Generated by MOE
SHEET   38       HIS A 740  ASP A 742                  Generated by MOE
SHEET   39       MET A 766  GLU A 768                  Generated by MOE
SHEET   40       PHE A 774  GLU A 775                  Generated by MOE
SHEET   41       CYS A 803  CYS A 803                  Generated by MOE
SHEET   42       ALA A 804  ALA A 804                  Generated by MOE
SHEET   43       SER A 805  SER A 805                  Generated by MOE
SHEET   44       ASP B  37  LYS B  39                  Generated by MOE
SHEET   45       ILE B  46  GLU B  48                  Generated by MOE
SHEET   46       GLU B  67  ASP B  69                  Generated by MOE
SHEET   47       HIS B  77  ILE B  78                  Generated by MOE
SHEET   48       LYS B  91  ASN B  93                  Generated by MOE
SHEET   49       ASN B 115  ILE B 116                  Generated by MOE
SHEET   50       GLU B 129  LEU B 131                  Generated by MOE
SHEET   51       GLU B 150  SER B 152                  Generated by MOE
SHEET   52       ASN B 160  ILE B 161                  Generated by MOE
SHEET   53       ASN B 174  TYR B 176                  Generated by MOE
SHEET   54       ASN B 191  ILE B 192                  Generated by MOE
SHEET   55       LEU B 205  SER B 207                  Generated by MOE
SHEET   56       LYS B 226  PHE B 228                  Generated by MOE
SHEET   57       TYR B 236  ILE B 237                  Generated by MOE
SHEET   58       LEU B 250  ASP B 252                  Generated by MOE
SHEET   59       ASN B 277  ILE B 278                  Generated by MOE
SHEET   60       TYR B 291  ASN B 293                  Generated by MOE
SHEET   61       VAL B 315  ASP B 317                  Generated by MOE
SHEET   62       ILE B 341  ASP B 343                  Generated by MOE
SHEET   63       ALA B 371  HIS B 373                  Generated by MOE
SHEET   64       GLU B 381  LEU B 382                  Generated by MOE
SHEET   65       THR B 398  ASN B 400                  Generated by MOE
SHEET   66       GLN B 408  ILE B 409                  Generated by MOE
SHEET   67       ILE B 422  TYR B 424                  Generated by MOE
SHEET   68       LYS B 484  ASP B 487                  Generated by MOE
SHEET   69       ILE B 507  ILE B 507                  Generated by MOE
SHEET   70       ALA B 508  ALA B 508                  Generated by MOE
SHEET   71       CYS B 509  ASN B 511                  Generated by MOE
SHEET   72       TYR B 534  ASP B 536                  Generated by MOE
SHEET   73       VAL B 558  ASP B 560                  Generated by MOE
SHEET   74       VAL B 588  ASN B 590                  Generated by MOE
SHEET   75       GLU B 612  VAL B 614                  Generated by MOE
SHEET   76       ARG B 643  ASP B 645                  Generated by MOE
SHEET   77       GLU B 668  HIS B 670                  Generated by MOE
SHEET   78       LEU B 692  ASP B 694                  Generated by MOE
SHEET   79       THR B 716  LEU B 718                  Generated by MOE
SHEET   80       HIS B 740  ASP B 742                  Generated by MOE
SHEET   81       MET B 766  GLU B 768                  Generated by MOE
SHEET   82       PHE B 774  GLU B 775                  Generated by MOE
SHEET   83       CYS B 803  CYS B 803                  Generated by MOE
SHEET   84       ALA B 804  ALA B 804                  Generated by MOE
SHEET   85       SER B 805  SER B 805                  Generated by MOE
SSBOND   1 CYS A   36    CYS A   49                          1555   1555  2.04
SSBOND   2 CYS A  181    CYS A  187                          1555   1555  2.03
SSBOND   3 CYS A  257    CYS A  270                          1555   1555  2.03
SSBOND   4 CYS A  260    CYS A  267                          1555   1555  2.04
SSBOND   5 CYS A  479    CYS A  509                          1555   1555  2.03
SSBOND   6 CYS A  776    CYS A  803                          1555   1555  2.03
SSBOND   7 CYS B   36    CYS B   49                          1555   1555  2.04
SSBOND   8 CYS B  181    CYS B  187                          1555   1555  2.03
SSBOND   9 CYS B  257    CYS B  270                          1555   1555  2.04
SSBOND  10 CYS B  260    CYS B  267                          1555   1555  2.04
SSBOND  11 CYS B  479    CYS B  509                          1555   1555  2.03
SSBOND  12 CYS B  776    CYS B  803                          1555   1555  2.03
ATOM      1  CH3 ACE A  31      30.312  -8.416  -7.109  1.00  0.00           C  
ATOM      2  C   ACE A  31      29.835  -8.710  -5.686  1.00  0.00           C  
ATOM      3  O   ACE A  31      29.021  -7.971  -5.135  1.00  0.00           O  
ATOM      4 HH31 ACE A  31      29.839  -7.517  -7.504  1.00  0.00           H  
ATOM      5 HH32 ACE A  31      31.394  -8.282  -7.094  1.00  0.00           H  
ATOM      6 HH33 ACE A  31      30.061  -9.267  -7.743  1.00  0.00           H  
ATOM      7  N   ARG A  32      30.337  -9.774  -5.102  1.00111.20           N  
ATOM      8  CA  ARG A  32      29.955 -10.151  -3.746  1.00107.19           C  
ATOM      9  C   ARG A  32      30.687 -11.424  -3.318  1.00108.98           C  
ATOM     10  O   ARG A  32      30.687 -12.418  -4.049  1.00109.55           O  
ATOM     11  CB  ARG A  32      28.430 -10.326  -3.629  1.00106.76           C  
ATOM     12  CG  ARG A  32      27.890 -10.214  -2.204  1.00112.90           C  
ATOM     13  CD  ARG A  32      26.379 -10.269  -2.150  1.00121.44           C  
ATOM     14  NE  ARG A  32      25.771  -9.020  -2.610  1.00132.21           N  
ATOM     15  CZ  ARG A  32      25.403  -8.020  -1.816  1.00145.80           C  
ATOM     16  NH1 ARG A  32      25.574  -8.108  -0.502  1.00128.05           N  
ATOM     17  NH2 ARG A  32      24.853  -6.927  -2.327  1.00137.31           N1+
ATOM     18  H   ARG A  32      31.003 -10.344  -5.604  1.00111.20           H  
ATOM     19  HA  ARG A  32      30.248  -9.345  -3.073  1.00107.19           H  
ATOM     20  HB2 ARG A  32      27.951  -9.558  -4.237  1.00106.76           H  
ATOM     21  HB3 ARG A  32      28.169 -11.311  -4.016  1.00106.76           H  
ATOM     22  HG2 ARG A  32      28.221  -9.266  -1.779  1.00112.90           H  
ATOM     23  HG3 ARG A  32      28.291 -11.037  -1.613  1.00112.90           H  
ATOM     24  HD2 ARG A  32      26.070 -10.454  -1.121  1.00121.44           H  
ATOM     25  HD3 ARG A  32      26.033 -11.084  -2.785  1.00121.44           H  
ATOM     26  HE  ARG A  32      25.620  -8.910  -3.603  1.00132.21           H  
ATOM     27 HH11 ARG A  32      25.286  -7.347   0.097  1.00128.05           H  
ATOM     28 HH12 ARG A  32      25.992  -8.936  -0.101  1.00128.05           H  
ATOM     29 HH21 ARG A  32      24.712  -6.852  -3.324  1.00137.31           H  
ATOM     30 HH22 ARG A  32      24.575  -6.170  -1.719  1.00137.31           H  
ATOM     31  N   SER A  33      31.314 -11.378  -2.133  1.00103.05           N  
ATOM     32  CA  SER A  33      32.072 -12.485  -1.555  1.00101.11           C  
ATOM     33  C   SER A  33      31.179 -13.679  -1.193  1.00103.40           C  
ATOM     34  O   SER A  33      30.268 -13.557  -0.364  1.00101.20           O  
ATOM     35  CB  SER A  33      32.865 -12.009  -0.340  1.00102.74           C  
ATOM     36  OG  SER A  33      32.022 -11.483   0.674  1.00108.86           O  
ATOM     37  H   SER A  33      31.258 -10.519  -1.604  1.00103.05           H  
ATOM     38  HA  SER A  33      32.769 -12.834  -2.317  1.00101.11           H  
ATOM     39  HB2 SER A  33      33.561 -11.232  -0.657  1.00102.74           H  
ATOM     40  HB3 SER A  33      33.422 -12.852   0.068  1.00102.74           H  
ATOM     41  HG  SER A  33      31.426 -12.184   0.948  1.00108.86           H  
ATOM     42  N   TYR A  34      31.435 -14.826  -1.845  1.00100.44           N  
ATOM     43  CA  TYR A  34      30.702 -16.075  -1.638  1.00 98.72           C  
ATOM     44  C   TYR A  34      31.660 -17.279  -1.660  1.00102.09           C  
ATOM     45  O   TYR A  34      32.515 -17.335  -2.540  1.00103.67           O  
ATOM     46  CB  TYR A  34      29.590 -16.236  -2.691  1.00101.98           C  
ATOM     47  CG  TYR A  34      28.720 -17.457  -2.483  1.00102.69           C  
ATOM     48  CD1 TYR A  34      27.657 -17.435  -1.583  1.00102.55           C  
ATOM     49  CD2 TYR A  34      28.966 -18.641  -3.174  1.00104.87           C  
ATOM     50  CE1 TYR A  34      26.861 -18.562  -1.377  1.00102.78           C  
ATOM     51  CE2 TYR A  34      28.185 -19.776  -2.968  1.00105.05           C  
ATOM     52  CZ  TYR A  34      27.130 -19.731  -2.072  1.00110.32           C  
ATOM     53  OH  TYR A  34      26.352 -20.845  -1.877  1.00110.64           O  
ATOM     54  H   TYR A  34      32.183 -14.826  -2.523  1.00100.44           H  
ATOM     55  HA  TYR A  34      30.232 -16.036  -0.655  1.00 98.72           H  
ATOM     56  HB2 TYR A  34      28.954 -15.352  -2.656  1.00101.98           H  
ATOM     57  HB3 TYR A  34      30.056 -16.310  -3.674  1.00101.98           H  
ATOM     58  HD1 TYR A  34      27.445 -16.529  -1.035  1.00102.55           H  
ATOM     59  HD2 TYR A  34      29.779 -18.680  -3.884  1.00104.87           H  
ATOM     60  HE1 TYR A  34      26.038 -18.524  -0.679  1.00102.78           H  
ATOM     61  HE2 TYR A  34      28.401 -20.688  -3.505  1.00105.05           H  
ATOM     62  HH  TYR A  34      26.603 -21.612  -2.397  1.00110.64           H  
ATOM     63  N   PRO A  35      31.537 -18.262  -0.734  1.00 96.64           N  
ATOM     64  CA  PRO A  35      30.568 -18.365   0.372  1.00 94.00           C  
ATOM     65  C   PRO A  35      30.986 -17.654   1.661  1.00 96.87           C  
ATOM     66  O   PRO A  35      30.191 -17.574   2.599  1.00 94.43           O  
ATOM     67  CB  PRO A  35      30.413 -19.880   0.537  1.00 94.95           C  
ATOM     68  CG  PRO A  35      31.753 -20.449   0.138  1.00100.50           C  
ATOM     69  CD  PRO A  35      32.437 -19.432  -0.757  1.00 98.12           C  
ATOM     70  HA  PRO A  35      29.633 -17.852   0.147  1.00 94.00           H  
ATOM     71  HB2 PRO A  35      30.181 -20.132   1.572  1.00 94.95           H  
ATOM     72  HB3 PRO A  35      29.625 -20.259  -0.114  1.00 94.95           H  
ATOM     73  HG2 PRO A  35      31.613 -21.385  -0.403  1.00100.50           H  
ATOM     74  HG3 PRO A  35      32.359 -20.630   1.026  1.00100.50           H  
ATOM     75  HD2 PRO A  35      32.542 -19.819  -1.771  1.00 98.12           H  
ATOM     76  HD3 PRO A  35      33.420 -19.171  -0.364  1.00 98.12           H  
ATOM     77  N   CYS A  36      32.216 -17.120   1.695  1.00 95.06           N  
ATOM     78  CA  CYS A  36      32.780 -16.431   2.852  1.00 93.69           C  
ATOM     79  C   CYS A  36      32.328 -14.972   2.929  1.00 98.33           C  
ATOM     80  O   CYS A  36      32.018 -14.373   1.899  1.00100.01           O  
ATOM     81  CB  CYS A  36      34.303 -16.544   2.857  1.00 94.78           C  
ATOM     82  SG  CYS A  36      34.942 -18.166   2.343  1.00 99.70           S  
ATOM     83  H   CYS A  36      32.789 -17.200   0.867  1.00 95.06           H  
ATOM     84  HA  CYS A  36      32.398 -16.925   3.746  1.00 93.69           H  
ATOM     85  HB2 CYS A  36      34.656 -16.345   3.869  1.00 94.78           H  
ATOM     86  HB3 CYS A  36      34.702 -15.790   2.178  1.00 94.78           H  
ATOM     87  N   ASP A  37      32.300 -14.406   4.151  1.00 93.16           N  
ATOM     88  CA  ASP A  37      31.927 -13.011   4.393  1.00 93.43           C  
ATOM     89  C   ASP A  37      33.172 -12.198   4.757  1.00 98.26           C  
ATOM     90  O   ASP A  37      33.731 -12.373   5.842  1.00 95.91           O  
ATOM     91  CB  ASP A  37      30.846 -12.905   5.485  1.00 92.90           C  
ATOM     92  CG  ASP A  37      29.497 -13.463   5.090  1.00101.24           C  
ATOM     93  OD1 ASP A  37      28.938 -12.998   4.075  1.00103.89           O  
ATOM     94  OD2 ASP A  37      28.969 -14.315   5.836  1.00103.65           O1-
ATOM     95  H   ASP A  37      32.551 -14.977   4.946  1.00 93.16           H  
ATOM     96  HA  ASP A  37      31.499 -12.598   3.479  1.00 93.43           H  
ATOM     97  HB2 ASP A  37      30.718 -11.852   5.736  1.00 92.90           H  
ATOM     98  HB3 ASP A  37      31.195 -13.448   6.363  1.00 92.90           H  
ATOM     99  N   GLU A  38      33.624 -11.337   3.827  1.00 98.05           N  
ATOM    100  CA  GLU A  38      34.816 -10.500   3.991  1.00 99.20           C  
ATOM    101  C   GLU A  38      34.604  -9.339   4.965  1.00103.14           C  
ATOM    102  O   GLU A  38      33.552  -8.693   4.938  1.00103.53           O  
ATOM    103  CB  GLU A  38      35.254  -9.915   2.601  1.00  0.00           C  
ATOM    104  CG  GLU A  38      35.703 -10.997   1.597  1.00  0.00           C  
ATOM    105  CD  GLU A  38      36.931 -11.825   2.010  1.00  0.00           C  
ATOM    106  OE1 GLU A  38      37.190 -12.916   1.512  1.00  0.00           O  
ATOM    107  OE2 GLU A  38      37.735 -11.259   2.958  1.00  0.00           O1-
ATOM    108  H   GLU A  38      32.859 -10.705   3.619  1.00 98.05           H  
ATOM    109  HA  GLU A  38      35.591 -11.145   4.406  1.00 99.20           H  
ATOM    110  HB2 GLU A  38      36.082  -9.226   2.761  1.00  0.00           H  
ATOM    111  HB3 GLU A  38      34.410  -9.376   2.172  1.00  0.00           H  
ATOM    112  HG2 GLU A  38      35.935 -10.501   0.655  1.00  0.00           H  
ATOM    113  HG3 GLU A  38      34.870 -11.684   1.451  1.00  0.00           H  
ATOM    114  N   LYS A  39      35.617  -9.075   5.818  1.00 98.60           N  
ATOM    115  CA  LYS A  39      35.614  -8.003   6.815  1.00123.73           C  
ATOM    116  C   LYS A  39      37.035  -7.504   7.085  1.00150.28           C  
ATOM    117  O   LYS A  39      38.041  -8.218   6.956  1.00113.73           O  
ATOM    118  CB  LYS A  39      34.992  -8.502   8.155  1.00  0.00           C  
ATOM    119  CG  LYS A  39      34.816  -7.381   9.195  1.00  0.00           C  
ATOM    120  CD  LYS A  39      34.118  -7.849  10.483  1.00  0.00           C  
ATOM    121  CE  LYS A  39      34.901  -8.891  11.297  1.00  0.00           C  
ATOM    122  NZ  LYS A  39      36.206  -8.378  11.751  1.00  0.00           N1+
ATOM    123  H   LYS A  39      36.438  -9.661   5.764  1.00 98.60           H  
ATOM    124  HA  LYS A  39      35.015  -7.185   6.415  1.00123.73           H  
ATOM    125  HB2 LYS A  39      35.644  -9.267   8.576  1.00  0.00           H  
ATOM    126  HB3 LYS A  39      34.014  -8.935   7.943  1.00  0.00           H  
ATOM    127  HG2 LYS A  39      34.221  -6.586   8.748  1.00  0.00           H  
ATOM    128  HG3 LYS A  39      35.801  -6.995   9.456  1.00  0.00           H  
ATOM    129  HD2 LYS A  39      33.156  -8.284  10.210  1.00  0.00           H  
ATOM    130  HD3 LYS A  39      33.955  -6.977  11.116  1.00  0.00           H  
ATOM    131  HE2 LYS A  39      35.065  -9.770  10.674  1.00  0.00           H  
ATOM    132  HE3 LYS A  39      34.310  -9.169  12.170  1.00  0.00           H  
ATOM    133  HZ1 LYS A  39      36.762  -8.116  10.949  1.00  0.00           H  
ATOM    134  HZ2 LYS A  39      36.064  -7.571  12.340  1.00  0.00           H  
ATOM    135  HZ3 LYS A  39      36.686  -9.097  12.274  1.00  0.00           H  
ATOM    136  N   LYS A  40      37.177  -6.229   7.465  1.00  0.00           N  
ATOM    137  CA  LYS A  40      38.485  -5.596   7.676  1.00  0.00           C  
ATOM    138  C   LYS A  40      38.698  -5.183   9.141  1.00  0.00           C  
ATOM    139  O   LYS A  40      38.020  -4.287   9.640  1.00  0.00           O  
ATOM    140  CB  LYS A  40      38.623  -4.321   6.746  1.00  0.00           C  
ATOM    141  CG  LYS A  40      40.071  -4.146   6.263  1.00  0.00           C  
ATOM    142  CD  LYS A  40      40.195  -2.958   5.296  1.00  0.00           C  
ATOM    143  CE  LYS A  40      41.567  -2.920   4.615  1.00  0.00           C  
ATOM    144  NZ  LYS A  40      41.756  -4.065   3.706  1.00  0.00           N1+
ATOM    145  H   LYS A  40      36.345  -5.676   7.614  1.00  0.00           H  
ATOM    146  HA  LYS A  40      39.248  -6.332   7.422  1.00  0.00           H  
ATOM    147  HB2 LYS A  40      38.326  -3.435   7.309  1.00  0.00           H  
ATOM    148  HB3 LYS A  40      37.970  -4.437   5.882  1.00  0.00           H  
ATOM    149  HG2 LYS A  40      40.387  -5.056   5.752  1.00  0.00           H  
ATOM    150  HG3 LYS A  40      40.715  -3.971   7.125  1.00  0.00           H  
ATOM    151  HD2 LYS A  40      40.051  -2.033   5.853  1.00  0.00           H  
ATOM    152  HD3 LYS A  40      39.423  -3.045   4.530  1.00  0.00           H  
ATOM    153  HE2 LYS A  40      42.343  -2.945   5.381  1.00  0.00           H  
ATOM    154  HE3 LYS A  40      41.652  -1.996   4.042  1.00  0.00           H  
ATOM    155  HZ1 LYS A  40      41.678  -4.926   4.229  1.00  0.00           H  
ATOM    156  HZ2 LYS A  40      41.047  -4.043   2.986  1.00  0.00           H  
ATOM    157  HZ3 LYS A  40      42.670  -4.010   3.280  1.00  0.00           H  
ATOM    158  N   GLN A  41      39.741  -5.711   9.785  1.00  0.00           N  
ATOM    159  CA  GLN A  41      40.223  -5.272  11.099  1.00  0.00           C  
ATOM    160  C   GLN A  41      41.136  -4.030  10.985  1.00  0.00           C  
ATOM    161  O   GLN A  41      42.224  -3.987  11.558  1.00  0.00           O  
ATOM    162  CB  GLN A  41      40.976  -6.440  11.768  1.00  0.00           C  
ATOM    163  CG  GLN A  41      41.042  -6.330  13.299  1.00  0.00           C  
ATOM    164  CD  GLN A  41      39.675  -6.554  13.954  1.00  0.00           C  
ATOM    165  OE1 GLN A  41      39.025  -5.607  14.391  1.00  0.00           O  
ATOM    166  NE2 GLN A  41      39.231  -7.813  14.011  1.00  0.00           N  
ATOM    167  H   GLN A  41      40.234  -6.469   9.334  1.00  0.00           H  
ATOM    168  HA  GLN A  41      39.368  -4.984  11.711  1.00  0.00           H  
ATOM    169  HB2 GLN A  41      40.485  -7.383  11.519  1.00  0.00           H  
ATOM    170  HB3 GLN A  41      41.990  -6.484  11.370  1.00  0.00           H  
ATOM    171  HG2 GLN A  41      41.731  -7.091  13.668  1.00  0.00           H  
ATOM    172  HG3 GLN A  41      41.437  -5.356  13.588  1.00  0.00           H  
ATOM    173 HE21 GLN A  41      39.791  -8.563  13.632  1.00  0.00           H  
ATOM    174 HE22 GLN A  41      38.333  -8.014  14.429  1.00  0.00           H  
ATOM    175  N   ASN A  42      40.728  -3.065  10.151  1.00  0.00           N  
ATOM    176  CA  ASN A  42      41.483  -1.906   9.650  1.00  0.00           C  
ATOM    177  C   ASN A  42      42.804  -2.224   8.907  1.00  0.00           C  
ATOM    178  O   ASN A  42      42.943  -1.847   7.748  1.00  0.00           O  
ATOM    179  CB  ASN A  42      41.689  -0.941  10.839  1.00  0.00           C  
ATOM    180  CG  ASN A  42      42.081   0.489  10.443  1.00  0.00           C  
ATOM    181  OD1 ASN A  42      42.407   0.781   9.293  1.00  0.00           O  
ATOM    182  ND2 ASN A  42      42.043   1.400  11.420  1.00  0.00           N  
ATOM    183  H   ASN A  42      39.776  -3.143   9.823  1.00  0.00           H  
ATOM    184  HA  ASN A  42      40.890  -1.445   8.860  1.00  0.00           H  
ATOM    185  HB2 ASN A  42      40.755  -0.877  11.401  1.00  0.00           H  
ATOM    186  HB3 ASN A  42      42.443  -1.348  11.513  1.00  0.00           H  
ATOM    187 HD21 ASN A  42      42.290   2.360  11.224  1.00  0.00           H  
ATOM    188 HD22 ASN A  42      41.767   1.129  12.352  1.00  0.00           H  
ATOM    189  N   ASP A  43      43.747  -2.941   9.524  1.00  0.00           N  
ATOM    190  CA  ASP A  43      45.063  -3.259   8.955  1.00  0.00           C  
ATOM    191  C   ASP A  43      45.125  -4.595   8.173  1.00  0.00           C  
ATOM    192  O   ASP A  43      46.101  -4.843   7.467  1.00  0.00           O  
ATOM    193  CB  ASP A  43      46.131  -3.316  10.103  1.00  0.00           C  
ATOM    194  CG  ASP A  43      45.982  -4.499  11.066  1.00  0.00           C  
ATOM    195  OD1 ASP A  43      46.521  -5.591  10.887  1.00  0.00           O  
ATOM    196  OD2 ASP A  43      45.201  -4.237  12.155  1.00  0.00           O1-
ATOM    197  H   ASP A  43      43.540  -3.290  10.449  1.00  0.00           H  
ATOM    198  HA  ASP A  43      45.268  -2.464   8.238  1.00  0.00           H  
ATOM    199  HB2 ASP A  43      46.054  -2.397  10.684  1.00  0.00           H  
ATOM    200  HB3 ASP A  43      47.118  -3.375   9.646  1.00  0.00           H  
ATOM    201  N   SER A  44      44.120  -5.469   8.320  1.00  0.00           N  
ATOM    202  CA  SER A  44      44.096  -6.833   7.774  1.00  0.00           C  
ATOM    203  C   SER A  44      42.661  -7.278   7.416  1.00  0.00           C  
ATOM    204  O   SER A  44      41.715  -6.882   8.104  1.00  0.00           O  
ATOM    205  CB  SER A  44      44.738  -7.808   8.775  1.00  0.00           C  
ATOM    206  OG  SER A  44      44.046  -7.830  10.008  1.00  0.00           O  
ATOM    207  H   SER A  44      43.314  -5.165   8.847  1.00  0.00           H  
ATOM    208  HA  SER A  44      44.675  -6.840   6.851  1.00  0.00           H  
ATOM    209  HB2 SER A  44      44.734  -8.811   8.349  1.00  0.00           H  
ATOM    210  HB3 SER A  44      45.771  -7.510   8.955  1.00  0.00           H  
ATOM    211  HG  SER A  44      44.084  -6.953  10.395  1.00  0.00           H  
ATOM    212  N   VAL A  45      42.480  -8.074   6.350  1.00104.85           N  
ATOM    213  CA  VAL A  45      41.120  -8.491   6.016  1.00103.81           C  
ATOM    214  C   VAL A  45      40.855  -9.938   6.494  1.00105.53           C  
ATOM    215  O   VAL A  45      41.604 -10.861   6.140  1.00105.30           O  
ATOM    216  CB  VAL A  45      40.760  -8.244   4.517  1.00110.43           C  
ATOM    217  CG1 VAL A  45      41.692  -8.984   3.557  1.00111.95           C  
ATOM    218  CG2 VAL A  45      39.298  -8.565   4.225  1.00109.42           C  
ATOM    219  H   VAL A  45      43.313  -8.239   5.803  1.00104.85           H  
ATOM    220  HA  VAL A  45      40.431  -7.850   6.566  1.00103.81           H  
ATOM    221  HB  VAL A  45      40.908  -7.179   4.341  1.00110.43           H  
ATOM    222 HG11 VAL A  45      42.724  -8.698   3.760  1.00111.95           H  
ATOM    223 HG12 VAL A  45      41.579 -10.059   3.697  1.00111.95           H  
ATOM    224 HG13 VAL A  45      41.438  -8.722   2.530  1.00111.95           H  
ATOM    225 HG21 VAL A  45      39.119  -9.627   4.393  1.00109.42           H  
ATOM    226 HG22 VAL A  45      38.659  -7.980   4.886  1.00109.42           H  
ATOM    227 HG23 VAL A  45      39.072  -8.318   3.188  1.00109.42           H  
ATOM    228  N   ILE A  46      39.789 -10.115   7.294  1.00100.00           N  
ATOM    229  CA  ILE A  46      39.383 -11.406   7.859  1.00 97.38           C  
ATOM    230  C   ILE A  46      38.137 -11.915   7.127  1.00100.39           C  
ATOM    231  O   ILE A  46      37.140 -11.194   7.043  1.00100.10           O  
ATOM    232  CB  ILE A  46      39.173 -11.304   9.406  1.00 98.19           C  
ATOM    233  CG1 ILE A  46      40.427 -10.723  10.115  1.00 99.05           C  
ATOM    234  CG2 ILE A  46      38.768 -12.662  10.016  1.00 96.92           C  
ATOM    235  CD1 ILE A  46      40.148  -9.913  11.401  1.00105.53           C  
ATOM    236  H   ILE A  46      39.230  -9.305   7.521  1.00100.00           H  
ATOM    237  HA  ILE A  46      40.180 -12.135   7.710  1.00 97.38           H  
ATOM    238  HB  ILE A  46      38.349 -10.610   9.572  1.00 98.19           H  
ATOM    239 HG12 ILE A  46      41.080 -11.555  10.377  1.00 99.05           H  
ATOM    240 HG13 ILE A  46      40.938 -10.068   9.410  1.00 99.05           H  
ATOM    241 HG21 ILE A  46      37.862 -13.024   9.529  1.00 96.92           H  
ATOM    242 HG22 ILE A  46      39.573 -13.382   9.867  1.00 96.92           H  
ATOM    243 HG23 ILE A  46      38.583 -12.540  11.083  1.00 96.92           H  
ATOM    244 HD11 ILE A  46      39.520  -9.055  11.161  1.00105.53           H  
ATOM    245 HD12 ILE A  46      39.636 -10.546  12.125  1.00105.53           H  
ATOM    246 HD13 ILE A  46      41.091  -9.567  11.824  1.00105.53           H  
ATOM    247  N   ALA A  47      38.200 -13.158   6.605  1.00 96.25           N  
ATOM    248  CA  ALA A  47      37.100 -13.802   5.889  1.00 95.71           C  
ATOM    249  C   ALA A  47      36.444 -14.918   6.721  1.00 96.26           C  
ATOM    250  O   ALA A  47      37.043 -15.975   6.934  1.00 95.40           O  
ATOM    251  CB  ALA A  47      37.583 -14.338   4.549  1.00 98.81           C  
ATOM    252  H   ALA A  47      39.060 -13.675   6.716  1.00 96.25           H  
ATOM    253  HA  ALA A  47      36.336 -13.046   5.711  1.00 95.71           H  
ATOM    254  HB1 ALA A  47      38.002 -13.522   3.961  1.00 98.81           H  
ATOM    255  HB2 ALA A  47      38.348 -15.096   4.715  1.00 98.81           H  
ATOM    256  HB3 ALA A  47      36.745 -14.780   4.011  1.00 98.81           H  
ATOM    257  N   GLU A  48      35.215 -14.660   7.207  1.00 90.56           N  
ATOM    258  CA  GLU A  48      34.429 -15.608   7.996  1.00 87.76           C  
ATOM    259  C   GLU A  48      33.735 -16.588   7.045  1.00 91.69           C  
ATOM    260  O   GLU A  48      32.878 -16.182   6.259  1.00 92.44           O  
ATOM    261  CB  GLU A  48      33.354 -14.880   8.848  1.00  0.00           C  
ATOM    262  CG  GLU A  48      33.926 -13.948   9.932  1.00  0.00           C  
ATOM    263  CD  GLU A  48      34.243 -12.539   9.422  1.00  0.00           C  
ATOM    264  OE1 GLU A  48      35.379 -12.134   9.186  1.00  0.00           O  
ATOM    265  OE2 GLU A  48      33.137 -11.755   9.264  1.00  0.00           O1-
ATOM    266  H   GLU A  48      34.565 -14.197   6.583  1.00 90.56           H  
ATOM    267  HA  GLU A  48      35.101 -16.136   8.672  1.00 87.76           H  
ATOM    268  HB2 GLU A  48      32.738 -15.635   9.337  1.00  0.00           H  
ATOM    269  HB3 GLU A  48      32.734 -14.285   8.178  1.00  0.00           H  
ATOM    270  HG2 GLU A  48      34.844 -14.390  10.317  1.00  0.00           H  
ATOM    271  HG3 GLU A  48      33.196 -13.867  10.737  1.00  0.00           H  
ATOM    272  N   CYS A  49      34.142 -17.867   7.091  1.00 87.34           N  
ATOM    273  CA  CYS A  49      33.623 -18.926   6.219  1.00 87.80           C  
ATOM    274  C   CYS A  49      33.185 -20.178   7.010  1.00 89.23           C  
ATOM    275  O   CYS A  49      33.105 -21.277   6.449  1.00 89.59           O  
ATOM    276  CB  CYS A  49      34.659 -19.268   5.151  1.00 90.27           C  
ATOM    277  SG  CYS A  49      33.967 -19.528   3.500  1.00 96.88           S  
ATOM    278  H   CYS A  49      34.849 -18.115   7.768  1.00 87.34           H  
ATOM    279  HA  CYS A  49      32.724 -18.551   5.730  1.00 87.80           H  
ATOM    280  HB2 CYS A  49      35.173 -20.180   5.453  1.00 90.27           H  
ATOM    281  HB3 CYS A  49      35.376 -18.449   5.096  1.00 90.27           H  
ATOM    282  N   SER A  50      32.905 -20.000   8.313  1.00 83.08           N  
ATOM    283  CA  SER A  50      32.518 -21.070   9.230  1.00 81.12           C  
ATOM    284  C   SER A  50      31.032 -21.433   9.193  1.00 84.58           C  
ATOM    285  O   SER A  50      30.195 -20.567   8.924  1.00 84.64           O  
ATOM    286  CB  SER A  50      32.940 -20.724  10.655  1.00 82.55           C  
ATOM    287  OG  SER A  50      32.337 -19.520  11.101  1.00 90.68           O  
ATOM    288  H   SER A  50      32.966 -19.062   8.683  1.00 83.08           H  
ATOM    289  HA  SER A  50      33.047 -21.958   8.883  1.00 81.12           H  
ATOM    290  HB2 SER A  50      34.024 -20.609  10.685  1.00 82.55           H  
ATOM    291  HB3 SER A  50      32.642 -21.536  11.319  1.00 82.55           H  
ATOM    292  HG  SER A  50      32.644 -19.356  11.996  1.00 90.68           H  
ATOM    293  N   ASN A  51      30.715 -22.719   9.498  1.00 80.20           N  
ATOM    294  CA  ASN A  51      29.367 -23.308   9.571  1.00 79.56           C  
ATOM    295  C   ASN A  51      28.515 -23.000   8.324  1.00 84.23           C  
ATOM    296  O   ASN A  51      27.412 -22.450   8.428  1.00 83.40           O  
ATOM    297  CB  ASN A  51      28.668 -22.893  10.880  1.00 78.44           C  
ATOM    298  CG  ASN A  51      27.642 -23.881  11.373  1.00102.93           C  
ATOM    299  ND2 ASN A  51      26.562 -24.044  10.795  1.00 99.98           N  
ATOM    300  OD1 ASN A  51      27.941 -24.539  12.481  1.00 93.70           O  
ATOM    301  H   ASN A  51      31.488 -23.338   9.696  1.00 80.20           H  
ATOM    302  HA  ASN A  51      29.481 -24.392   9.582  1.00 79.56           H  
ATOM    303  HB2 ASN A  51      28.170 -21.938  10.714  1.00 78.44           H  
ATOM    304  HB3 ASN A  51      29.429 -22.777  11.652  1.00 78.44           H  
ATOM    305 HD21 ASN A  51      26.359 -23.529   9.950  1.00 99.98           H  
ATOM    306 HD22 ASN A  51      25.883 -24.692  11.167  1.00 99.98           H  
ATOM    307  N   ARG A  52      29.050 -23.341   7.140  1.00 82.24           N  
ATOM    308  CA  ARG A  52      28.397 -23.079   5.854  1.00 83.68           C  
ATOM    309  C   ARG A  52      28.165 -24.356   5.020  1.00 88.87           C  
ATOM    310  O   ARG A  52      27.890 -24.265   3.816  1.00 90.71           O  
ATOM    311  CB  ARG A  52      29.170 -21.999   5.070  1.00 84.79           C  
ATOM    312  CG  ARG A  52      28.962 -20.607   5.658  1.00 95.26           C  
ATOM    313  CD  ARG A  52      30.033 -19.615   5.273  1.00106.77           C  
ATOM    314  NE  ARG A  52      30.249 -18.634   6.340  1.00116.05           N  
ATOM    315  CZ  ARG A  52      29.629 -17.462   6.429  1.00132.92           C  
ATOM    316  NH1 ARG A  52      28.747 -17.098   5.510  1.00123.31           N  
ATOM    317  NH2 ARG A  52      29.890 -16.643   7.440  1.00119.25           N1+
ATOM    318  H   ARG A  52      29.949 -23.802   7.136  1.00 82.24           H  
ATOM    319  HA  ARG A  52      27.400 -22.695   6.069  1.00 83.68           H  
ATOM    320  HB2 ARG A  52      30.233 -22.237   5.098  1.00 84.79           H  
ATOM    321  HB3 ARG A  52      28.824 -22.000   4.036  1.00 84.79           H  
ATOM    322  HG2 ARG A  52      28.947 -20.692   6.745  1.00 95.26           H  
ATOM    323  HG3 ARG A  52      28.001 -20.227   5.310  1.00 95.26           H  
ATOM    324  HD2 ARG A  52      29.726 -19.094   4.366  1.00106.77           H  
ATOM    325  HD3 ARG A  52      30.964 -20.150   5.087  1.00106.77           H  
ATOM    326  HE  ARG A  52      30.918 -18.866   7.060  1.00116.05           H  
ATOM    327 HH11 ARG A  52      28.281 -16.205   5.583  1.00123.31           H  
ATOM    328 HH12 ARG A  52      28.541 -17.714   4.736  1.00123.31           H  
ATOM    329 HH21 ARG A  52      30.562 -16.910   8.145  1.00119.25           H  
ATOM    330 HH22 ARG A  52      29.417 -15.753   7.504  1.00119.25           H  
ATOM    331  N   ARG A  53      28.232 -25.543   5.682  1.00 83.84           N  
ATOM    332  CA  ARG A  53      28.019 -26.887   5.112  1.00 84.81           C  
ATOM    333  C   ARG A  53      28.964 -27.211   3.931  1.00 90.24           C  
ATOM    334  O   ARG A  53      28.595 -27.968   3.031  1.00 91.92           O  
ATOM    335  CB  ARG A  53      26.534 -27.110   4.727  1.00 85.11           C  
ATOM    336  CG  ARG A  53      25.526 -26.814   5.839  1.00 90.68           C  
ATOM    337  CD  ARG A  53      24.093 -26.782   5.325  1.00 96.53           C  
ATOM    338  NE  ARG A  53      23.833 -25.651   4.424  1.00101.60           N  
ATOM    339  CZ  ARG A  53      23.383 -24.461   4.815  1.00112.13           C  
ATOM    340  NH1 ARG A  53      23.137 -24.222   6.096  1.00 95.74           N  
ATOM    341  NH2 ARG A  53      23.175 -23.499   3.924  1.00 99.47           N1+
ATOM    342  H   ARG A  53      28.451 -25.499   6.667  1.00 83.84           H  
ATOM    343  HA  ARG A  53      28.275 -27.592   5.903  1.00 84.81           H  
ATOM    344  HB2 ARG A  53      26.303 -26.463   3.881  1.00 85.11           H  
ATOM    345  HB3 ARG A  53      26.414 -28.152   4.431  1.00 85.11           H  
ATOM    346  HG2 ARG A  53      25.763 -25.845   6.278  1.00 90.68           H  
ATOM    347  HG3 ARG A  53      25.608 -27.588   6.602  1.00 90.68           H  
ATOM    348  HD2 ARG A  53      23.419 -26.709   6.179  1.00 96.53           H  
ATOM    349  HD3 ARG A  53      23.896 -27.709   4.786  1.00 96.53           H  
ATOM    350  HE  ARG A  53      24.008 -25.786   3.438  1.00101.60           H  
ATOM    351 HH11 ARG A  53      22.795 -23.316   6.384  1.00 95.74           H  
ATOM    352 HH12 ARG A  53      23.291 -24.946   6.783  1.00 95.74           H  
ATOM    353 HH21 ARG A  53      23.358 -23.669   2.945  1.00 99.47           H  
ATOM    354 HH22 ARG A  53      22.833 -22.597   4.225  1.00 99.47           H  
ATOM    355  N   LEU A  54      30.188 -26.653   3.956  1.00 86.09           N  
ATOM    356  CA  LEU A  54      31.194 -26.841   2.912  1.00 88.06           C  
ATOM    357  C   LEU A  54      31.803 -28.243   2.943  1.00 92.34           C  
ATOM    358  O   LEU A  54      32.377 -28.642   3.956  1.00 90.22           O  
ATOM    359  CB  LEU A  54      32.289 -25.762   3.010  1.00 87.85           C  
ATOM    360  CG  LEU A  54      31.879 -24.342   2.617  1.00 92.86           C  
ATOM    361  CD1 LEU A  54      32.536 -23.316   3.519  1.00 91.74           C  
ATOM    362  CD2 LEU A  54      32.203 -24.059   1.163  1.00 98.89           C  
ATOM    363  H   LEU A  54      30.426 -26.068   4.744  1.00 86.09           H  
ATOM    364  HA  LEU A  54      30.688 -26.735   1.953  1.00 88.06           H  
ATOM    365  HB2 LEU A  54      32.636 -25.734   4.043  1.00 87.85           H  
ATOM    366  HB3 LEU A  54      33.110 -26.062   2.359  1.00 87.85           H  
ATOM    367  HG  LEU A  54      30.799 -24.265   2.743  1.00 92.86           H  
ATOM    368 HD11 LEU A  54      32.265 -23.517   4.555  1.00 91.74           H  
ATOM    369 HD12 LEU A  54      33.619 -23.375   3.408  1.00 91.74           H  
ATOM    370 HD13 LEU A  54      32.197 -22.318   3.242  1.00 91.74           H  
ATOM    371 HD21 LEU A  54      33.280 -24.130   1.010  1.00 98.89           H  
ATOM    372 HD22 LEU A  54      31.698 -24.788   0.530  1.00 98.89           H  
ATOM    373 HD23 LEU A  54      31.864 -23.056   0.904  1.00 98.89           H  
ATOM    374  N   GLN A  55      31.655 -28.992   1.832  1.00 91.40           N  
ATOM    375  CA  GLN A  55      32.180 -30.352   1.663  1.00 92.62           C  
ATOM    376  C   GLN A  55      33.647 -30.340   1.201  1.00 97.22           C  
ATOM    377  O   GLN A  55      34.336 -31.358   1.306  1.00 97.47           O  
ATOM    378  CB  GLN A  55      31.311 -31.136   0.661  1.00  0.00           C  
ATOM    379  CG  GLN A  55      29.845 -31.326   1.092  1.00  0.00           C  
ATOM    380  CD  GLN A  55      29.651 -32.178   2.352  1.00  0.00           C  
ATOM    381  OE1 GLN A  55      30.549 -32.894   2.795  1.00  0.00           O  
ATOM    382  NE2 GLN A  55      28.445 -32.122   2.924  1.00  0.00           N  
ATOM    383  H   GLN A  55      31.572 -28.543   0.930  1.00 91.40           H  
ATOM    384  HA  GLN A  55      32.143 -30.846   2.634  1.00 92.62           H  
ATOM    385  HB2 GLN A  55      31.319 -30.607  -0.294  1.00  0.00           H  
ATOM    386  HB3 GLN A  55      31.755 -32.118   0.498  1.00  0.00           H  
ATOM    387  HG2 GLN A  55      29.385 -30.349   1.244  1.00  0.00           H  
ATOM    388  HG3 GLN A  55      29.308 -31.808   0.274  1.00  0.00           H  
ATOM    389 HE21 GLN A  55      28.250 -32.671   3.749  1.00  0.00           H  
ATOM    390 HE22 GLN A  55      27.726 -31.532   2.528  1.00  0.00           H  
ATOM    391  N   GLU A  56      34.114 -29.180   0.697  1.00 93.80           N  
ATOM    392  CA  GLU A  56      35.476 -28.942   0.214  1.00 94.69           C  
ATOM    393  C   GLU A  56      35.893 -27.485   0.476  1.00 96.86           C  
ATOM    394  O   GLU A  56      35.038 -26.651   0.790  1.00 94.77           O  
ATOM    395  CB  GLU A  56      35.576 -29.240  -1.323  1.00  0.00           C  
ATOM    396  CG  GLU A  56      34.965 -28.222  -2.306  1.00  0.00           C  
ATOM    397  CD  GLU A  56      33.518 -27.839  -1.994  1.00  0.00           C  
ATOM    398  OE1 GLU A  56      33.192 -26.735  -1.563  1.00  0.00           O  
ATOM    399  OE2 GLU A  56      32.617 -28.836  -2.233  1.00  0.00           O1-
ATOM    400  H   GLU A  56      33.610 -28.310   0.553  1.00 93.80           H  
ATOM    401  HA  GLU A  56      36.146 -29.612   0.754  1.00 94.69           H  
ATOM    402  HB2 GLU A  56      35.081 -30.196  -1.499  1.00  0.00           H  
ATOM    403  HB3 GLU A  56      36.634 -29.330  -1.566  1.00  0.00           H  
ATOM    404  HG2 GLU A  56      34.996 -28.652  -3.306  1.00  0.00           H  
ATOM    405  HG3 GLU A  56      35.571 -27.316  -2.279  1.00  0.00           H  
ATOM    406  N   VAL A  57      37.202 -27.180   0.349  1.00 94.01           N  
ATOM    407  CA  VAL A  57      37.743 -25.829   0.548  1.00 92.99           C  
ATOM    408  C   VAL A  57      37.351 -24.950  -0.662  1.00 98.61           C  
ATOM    409  O   VAL A  57      37.694 -25.303  -1.795  1.00100.84           O  
ATOM    410  CB  VAL A  57      39.277 -25.824   0.816  1.00 97.34           C  
ATOM    411  CG1 VAL A  57      39.800 -24.405   1.036  1.00 96.59           C  
ATOM    412  CG2 VAL A  57      39.637 -26.712   2.003  1.00 95.29           C  
ATOM    413  H   VAL A  57      37.844 -27.920   0.104  1.00 94.01           H  
ATOM    414  HA  VAL A  57      37.303 -25.407   1.452  1.00 92.99           H  
ATOM    415  HB  VAL A  57      39.759 -26.231  -0.073  1.00 97.34           H  
ATOM    416 HG11 VAL A  57      39.562 -23.791   0.167  1.00 96.59           H  
ATOM    417 HG12 VAL A  57      39.330 -23.978   1.922  1.00 96.59           H  
ATOM    418 HG13 VAL A  57      40.881 -24.434   1.176  1.00 96.59           H  
ATOM    419 HG21 VAL A  57      39.164 -26.323   2.905  1.00 95.29           H  
ATOM    420 HG22 VAL A  57      39.285 -27.727   1.817  1.00 95.29           H  
ATOM    421 HG23 VAL A  57      40.719 -26.721   2.135  1.00 95.29           H  
ATOM    422  N   PRO A  58      36.620 -23.826  -0.449  1.00 93.91           N  
ATOM    423  CA  PRO A  58      36.215 -22.989  -1.592  1.00 95.83           C  
ATOM    424  C   PRO A  58      37.376 -22.276  -2.278  1.00102.06           C  
ATOM    425  O   PRO A  58      38.258 -21.734  -1.610  1.00100.50           O  
ATOM    426  CB  PRO A  58      35.208 -22.009  -0.984  1.00 95.52           C  
ATOM    427  CG  PRO A  58      35.561 -21.935   0.450  1.00 97.04           C  
ATOM    428  CD  PRO A  58      36.111 -23.280   0.828  1.00 92.31           C  
ATOM    429  HA  PRO A  58      35.794 -23.590  -2.398  1.00 95.83           H  
ATOM    430  HB2 PRO A  58      35.298 -21.028  -1.451  1.00 95.52           H  
ATOM    431  HB3 PRO A  58      34.190 -22.379  -1.109  1.00 95.52           H  
ATOM    432  HG2 PRO A  58      34.675 -21.711   1.044  1.00 97.04           H  
ATOM    433  HG3 PRO A  58      36.313 -21.162   0.613  1.00 97.04           H  
ATOM    434  HD2 PRO A  58      35.328 -23.918   1.238  1.00 92.31           H  
ATOM    435  HD3 PRO A  58      36.916 -23.179   1.556  1.00 92.31           H  
ATOM    436  N   GLN A  59      37.376 -22.302  -3.621  1.00102.20           N  
ATOM    437  CA  GLN A  59      38.402 -21.672  -4.454  1.00104.85           C  
ATOM    438  C   GLN A  59      38.004 -20.241  -4.857  1.00110.53           C  
ATOM    439  O   GLN A  59      38.774 -19.549  -5.528  1.00112.27           O  
ATOM    440  CB  GLN A  59      38.711 -22.544  -5.689  1.00109.53           C  
ATOM    441  CG  GLN A  59      39.296 -23.924  -5.367  1.00122.71           C  
ATOM    442  CD  GLN A  59      40.707 -23.861  -4.831  1.00140.67           C  
ATOM    443  OE1 GLN A  59      41.671 -23.612  -5.565  1.00137.48           O  
ATOM    444  NE2 GLN A  59      40.858 -24.105  -3.536  1.00130.00           N  
ATOM    445  H   GLN A  59      36.621 -22.786  -4.085  1.00102.20           H  
ATOM    446  HA  GLN A  59      39.314 -21.593  -3.862  1.00104.85           H  
ATOM    447  HB2 GLN A  59      37.784 -22.689  -6.243  1.00109.53           H  
ATOM    448  HB3 GLN A  59      39.427 -22.009  -6.312  1.00109.53           H  
ATOM    449  HG2 GLN A  59      39.298 -24.521  -6.279  1.00122.71           H  
ATOM    450  HG3 GLN A  59      38.663 -24.403  -4.620  1.00122.71           H  
ATOM    451 HE21 GLN A  59      41.780 -24.091  -3.124  1.00130.00           H  
ATOM    452 HE22 GLN A  59      40.051 -24.305  -2.962  1.00130.00           H  
ATOM    453  N   THR A  60      36.811 -19.797  -4.412  1.00106.42           N  
ATOM    454  CA  THR A  60      36.251 -18.466  -4.678  1.00107.20           C  
ATOM    455  C   THR A  60      36.764 -17.398  -3.684  1.00110.17           C  
ATOM    456  O   THR A  60      36.381 -16.228  -3.792  1.00110.74           O  
ATOM    457  CB  THR A  60      34.713 -18.527  -4.746  1.00113.72           C  
ATOM    458  OG1 THR A  60      34.213 -19.210  -3.597  1.00110.27           O  
ATOM    459  CG2 THR A  60      34.202 -19.196  -6.015  1.00114.54           C  
ATOM    460  H   THR A  60      36.259 -20.430  -3.851  1.00106.42           H  
ATOM    461  HA  THR A  60      36.609 -18.145  -5.656  1.00107.20           H  
ATOM    462  HB  THR A  60      34.348 -17.500  -4.765  1.00113.72           H  
ATOM    463 HG21 THR A  60      34.585 -18.664  -6.886  1.00114.54           H  
ATOM    464 HG22 THR A  60      34.543 -20.231  -6.043  1.00114.54           H  
ATOM    465 HG23 THR A  60      33.112 -19.172  -6.025  1.00114.54           H  
ATOM    466  HG1 THR A  60      33.666 -18.592  -3.107  1.00110.27           H  
ATOM    467  N   VAL A  61      37.646 -17.797  -2.741  1.00104.76           N  
ATOM    468  CA  VAL A  61      38.249 -16.918  -1.731  1.00102.84           C  
ATOM    469  C   VAL A  61      39.320 -16.040  -2.402  1.00109.53           C  
ATOM    470  O   VAL A  61      40.125 -16.550  -3.184  1.00111.05           O  
ATOM    471  CB  VAL A  61      38.829 -17.729  -0.536  1.00104.08           C  
ATOM    472  CG1 VAL A  61      39.313 -16.810   0.585  1.00102.06           C  
ATOM    473  CG2 VAL A  61      37.815 -18.735   0.003  1.00101.84           C  
ATOM    474  H   VAL A  61      37.910 -18.772  -2.730  1.00104.76           H  
ATOM    475  HA  VAL A  61      37.476 -16.273  -1.313  1.00102.84           H  
ATOM    476  HB  VAL A  61      39.688 -18.282  -0.916  1.00104.08           H  
ATOM    477 HG11 VAL A  61      40.059 -16.120   0.192  1.00102.06           H  
ATOM    478 HG12 VAL A  61      38.469 -16.245   0.982  1.00102.06           H  
ATOM    479 HG13 VAL A  61      39.755 -17.409   1.381  1.00102.06           H  
ATOM    480 HG21 VAL A  61      36.946 -18.203   0.389  1.00101.84           H  
ATOM    481 HG22 VAL A  61      37.505 -19.404  -0.800  1.00101.84           H  
ATOM    482 HG23 VAL A  61      38.271 -19.316   0.804  1.00101.84           H  
ATOM    483  N   GLY A  62      39.305 -14.741  -2.092  1.00106.59           N  
ATOM    484  CA  GLY A  62      40.247 -13.763  -2.631  1.00109.24           C  
ATOM    485  C   GLY A  62      41.676 -13.968  -2.168  1.00113.53           C  
ATOM    486  O   GLY A  62      41.904 -14.428  -1.046  1.00110.41           O  
ATOM    487  H   GLY A  62      38.600 -14.415  -1.446  1.00106.59           H  
ATOM    488  HA2 GLY A  62      40.226 -13.829  -3.719  1.00109.24           H  
ATOM    489  HA3 GLY A  62      39.925 -12.769  -2.321  1.00109.24           H  
ATOM    490  N   LYS A  63      42.651 -13.623  -3.035  1.00113.53           N  
ATOM    491  CA  LYS A  63      44.089 -13.755  -2.760  1.00114.10           C  
ATOM    492  C   LYS A  63      44.592 -12.771  -1.695  1.00116.92           C  
ATOM    493  O   LYS A  63      45.609 -13.035  -1.052  1.00116.00           O  
ATOM    494  CB  LYS A  63      44.915 -13.536  -4.108  1.00  0.00           C  
ATOM    495  CG  LYS A  63      46.413 -13.768  -3.839  1.00  0.00           C  
ATOM    496  CD  LYS A  63      47.230 -14.145  -5.080  1.00  0.00           C  
ATOM    497  CE  LYS A  63      48.717 -14.306  -4.732  1.00  0.00           C  
ATOM    498  NZ  LYS A  63      48.954 -15.357  -3.723  1.00  0.00           N1+
ATOM    499  H   LYS A  63      42.435 -12.687  -3.350  1.00113.53           H  
ATOM    500  HA  LYS A  63      44.243 -14.761  -2.369  1.00114.10           H  
ATOM    501  HB2 LYS A  63      44.764 -12.518  -4.465  1.00  0.00           H  
ATOM    502  HB3 LYS A  63      44.569 -14.241  -4.864  1.00  0.00           H  
ATOM    503  HG2 LYS A  63      46.507 -14.573  -3.110  1.00  0.00           H  
ATOM    504  HG3 LYS A  63      46.829 -12.851  -3.421  1.00  0.00           H  
ATOM    505  HD2 LYS A  63      47.121 -13.360  -5.828  1.00  0.00           H  
ATOM    506  HD3 LYS A  63      46.853 -15.085  -5.482  1.00  0.00           H  
ATOM    507  HE2 LYS A  63      49.090 -13.359  -4.344  1.00  0.00           H  
ATOM    508  HE3 LYS A  63      49.262 -14.566  -5.640  1.00  0.00           H  
ATOM    509  HZ1 LYS A  63      48.454 -15.128  -2.876  1.00  0.00           H  
ATOM    510  HZ2 LYS A  63      48.627 -16.244  -4.077  1.00  0.00           H  
ATOM    511  HZ3 LYS A  63      49.942 -15.417  -3.525  1.00  0.00           H  
ATOM    512  N   TYR A  64      43.872 -11.648  -1.509  1.00113.30           N  
ATOM    513  CA  TYR A  64      44.172 -10.588  -0.539  1.00111.95           C  
ATOM    514  C   TYR A  64      43.888 -10.985   0.924  1.00110.84           C  
ATOM    515  O   TYR A  64      44.395 -10.328   1.836  1.00109.48           O  
ATOM    516  CB  TYR A  64      43.425  -9.286  -0.907  1.00114.61           C  
ATOM    517  CG  TYR A  64      41.944  -9.468  -1.172  1.00115.75           C  
ATOM    518  CD1 TYR A  64      41.020  -9.438  -0.131  1.00114.59           C  
ATOM    519  CD2 TYR A  64      41.463  -9.640  -2.467  1.00119.25           C  
ATOM    520  CE1 TYR A  64      39.657  -9.610  -0.368  1.00114.94           C  
ATOM    521  CE2 TYR A  64      40.101  -9.811  -2.717  1.00119.69           C  
ATOM    522  CZ  TYR A  64      39.202  -9.793  -1.663  1.00124.36           C  
ATOM    523  OH  TYR A  64      37.858  -9.956  -1.900  1.00125.45           O  
ATOM    524  H   TYR A  64      43.054 -11.524  -2.088  1.00113.30           H  
ATOM    525  HA  TYR A  64      45.247 -10.419  -0.600  1.00111.95           H  
ATOM    526  HB2 TYR A  64      43.540  -8.582  -0.083  1.00114.61           H  
ATOM    527  HB3 TYR A  64      43.884  -8.872  -1.805  1.00114.61           H  
ATOM    528  HD1 TYR A  64      41.366  -9.278   0.880  1.00114.59           H  
ATOM    529  HD2 TYR A  64      42.157  -9.641  -3.294  1.00119.25           H  
ATOM    530  HE1 TYR A  64      38.958  -9.601   0.456  1.00114.94           H  
ATOM    531  HE2 TYR A  64      39.749  -9.957  -3.728  1.00119.69           H  
ATOM    532  HH  TYR A  64      37.620 -10.077  -2.822  1.00125.45           H  
ATOM    533  N   VAL A  65      43.074 -12.045   1.135  1.00104.61           N  
ATOM    534  CA  VAL A  65      42.655 -12.567   2.446  1.00100.61           C  
ATOM    535  C   VAL A  65      43.857 -12.995   3.302  1.00103.21           C  
ATOM    536  O   VAL A  65      44.711 -13.754   2.834  1.00103.97           O  
ATOM    537  CB  VAL A  65      41.582 -13.690   2.302  1.00102.96           C  
ATOM    538  CG1 VAL A  65      41.291 -14.381   3.634  1.00 99.54           C  
ATOM    539  CG2 VAL A  65      40.293 -13.144   1.697  1.00103.28           C  
ATOM    540  H   VAL A  65      42.721 -12.522   0.318  1.00104.61           H  
ATOM    541  HA  VAL A  65      42.175 -11.751   2.986  1.00100.61           H  
ATOM    542  HB  VAL A  65      41.997 -14.437   1.625  1.00102.96           H  
ATOM    543 HG11 VAL A  65      42.216 -14.789   4.041  1.00 99.54           H  
ATOM    544 HG12 VAL A  65      40.874 -13.658   4.335  1.00 99.54           H  
ATOM    545 HG13 VAL A  65      40.576 -15.188   3.476  1.00 99.54           H  
ATOM    546 HG21 VAL A  65      39.867 -12.395   2.365  1.00103.28           H  
ATOM    547 HG22 VAL A  65      40.510 -12.688   0.731  1.00103.28           H  
ATOM    548 HG23 VAL A  65      39.581 -13.958   1.563  1.00103.28           H  
ATOM    549  N   THR A  66      43.917 -12.482   4.547  1.00 97.51           N  
ATOM    550  CA  THR A  66      44.975 -12.774   5.519  1.00 96.11           C  
ATOM    551  C   THR A  66      44.515 -13.775   6.581  1.00 96.35           C  
ATOM    552  O   THR A  66      45.338 -14.525   7.099  1.00 95.71           O  
ATOM    553  CB  THR A  66      45.515 -11.486   6.161  1.00104.50           C  
ATOM    554  OG1 THR A  66      44.433 -10.727   6.699  1.00102.43           O  
ATOM    555  CG2 THR A  66      46.329 -10.639   5.193  1.00106.94           C  
ATOM    556  H   THR A  66      43.181 -11.852   4.830  1.00 97.51           H  
ATOM    557  HA  THR A  66      45.794 -13.241   4.972  1.00 96.11           H  
ATOM    558  HB  THR A  66      46.194 -11.782   6.960  1.00104.50           H  
ATOM    559 HG21 THR A  66      47.157 -11.229   4.802  1.00106.94           H  
ATOM    560 HG22 THR A  66      45.692 -10.315   4.370  1.00106.94           H  
ATOM    561 HG23 THR A  66      46.720  -9.766   5.715  1.00106.94           H  
ATOM    562  HG1 THR A  66      43.620 -11.195   6.495  1.00102.43           H  
ATOM    563  N   GLU A  67      43.215 -13.775   6.919  1.00 90.33           N  
ATOM    564  CA  GLU A  67      42.648 -14.678   7.924  1.00 87.16           C  
ATOM    565  C   GLU A  67      41.421 -15.399   7.369  1.00 89.53           C  
ATOM    566  O   GLU A  67      40.471 -14.742   6.944  1.00 89.66           O  
ATOM    567  CB  GLU A  67      42.307 -13.918   9.224  1.00 86.63           C  
ATOM    568  CG  GLU A  67      43.526 -13.445  10.004  1.00 98.29           C  
ATOM    569  CD  GLU A  67      43.243 -12.738  11.315  1.00118.75           C  
ATOM    570  OE1 GLU A  67      42.574 -13.339  12.187  1.00111.79           O  
ATOM    571  OE2 GLU A  67      43.733 -11.599  11.489  1.00113.97           O1-
ATOM    572  H   GLU A  67      42.599 -13.121   6.458  1.00 90.33           H  
ATOM    573  HA  GLU A  67      43.399 -15.429   8.168  1.00 87.16           H  
ATOM    574  HB2 GLU A  67      41.707 -13.046   8.964  1.00 86.63           H  
ATOM    575  HB3 GLU A  67      41.726 -14.580   9.866  1.00 86.63           H  
ATOM    576  HG2 GLU A  67      44.083 -12.757   9.368  1.00 98.29           H  
ATOM    577  HG3 GLU A  67      44.142 -14.318  10.222  1.00 98.29           H  
ATOM    578  N   LEU A  68      41.449 -16.746   7.355  1.00 84.26           N  
ATOM    579  CA  LEU A  68      40.350 -17.573   6.855  1.00 83.26           C  
ATOM    580  C   LEU A  68      39.906 -18.609   7.895  1.00 84.30           C  
ATOM    581  O   LEU A  68      40.707 -19.438   8.323  1.00 83.67           O  
ATOM    582  CB  LEU A  68      40.732 -18.232   5.513  1.00 85.64           C  
ATOM    583  CG  LEU A  68      39.649 -19.005   4.752  1.00 90.65           C  
ATOM    584  CD1 LEU A  68      38.549 -18.078   4.248  1.00 91.29           C  
ATOM    585  CD2 LEU A  68      40.249 -19.747   3.581  1.00 95.06           C  
ATOM    586  H   LEU A  68      42.273 -17.210   7.709  1.00 84.26           H  
ATOM    587  HA  LEU A  68      39.493 -16.924   6.674  1.00 83.26           H  
ATOM    588  HB2 LEU A  68      41.088 -17.440   4.854  1.00 85.64           H  
ATOM    589  HB3 LEU A  68      41.545 -18.929   5.715  1.00 85.64           H  
ATOM    590  HG  LEU A  68      39.211 -19.717   5.451  1.00 90.65           H  
ATOM    591 HD11 LEU A  68      38.107 -17.547   5.091  1.00 91.29           H  
ATOM    592 HD12 LEU A  68      38.973 -17.359   3.547  1.00 91.29           H  
ATOM    593 HD13 LEU A  68      37.781 -18.666   3.746  1.00 91.29           H  
ATOM    594 HD21 LEU A  68      40.686 -19.032   2.884  1.00 95.06           H  
ATOM    595 HD22 LEU A  68      41.023 -20.426   3.939  1.00 95.06           H  
ATOM    596 HD23 LEU A  68      39.470 -20.318   3.075  1.00 95.06           H  
ATOM    597  N   ASP A  69      38.634 -18.539   8.306  1.00 79.18           N  
ATOM    598  CA  ASP A  69      38.027 -19.430   9.296  1.00 77.02           C  
ATOM    599  C   ASP A  69      37.044 -20.384   8.605  1.00 81.46           C  
ATOM    600  O   ASP A  69      35.951 -19.967   8.241  1.00 81.44           O  
ATOM    601  CB  ASP A  69      37.344 -18.596  10.411  1.00 76.94           C  
ATOM    602  CG  ASP A  69      36.453 -19.348  11.391  1.00 83.92           C  
ATOM    603  OD1 ASP A  69      36.787 -20.501  11.737  1.00 83.75           O  
ATOM    604  OD2 ASP A  69      35.456 -18.757  11.858  1.00 88.60           O1-
ATOM    605  H   ASP A  69      38.051 -17.819   7.904  1.00 79.18           H  
ATOM    606  HA  ASP A  69      38.799 -20.038   9.768  1.00 77.02           H  
ATOM    607  HB2 ASP A  69      36.731 -17.837   9.925  1.00 76.94           H  
ATOM    608  HB3 ASP A  69      38.132 -18.112  10.988  1.00 76.94           H  
ATOM    609  N   LEU A  70      37.447 -21.654   8.415  1.00 78.06           N  
ATOM    610  CA  LEU A  70      36.645 -22.698   7.761  1.00 78.24           C  
ATOM    611  C   LEU A  70      36.137 -23.757   8.763  1.00 79.90           C  
ATOM    612  O   LEU A  70      35.888 -24.904   8.377  1.00 80.27           O  
ATOM    613  CB  LEU A  70      37.463 -23.379   6.639  1.00 80.67           C  
ATOM    614  CG  LEU A  70      37.900 -22.525   5.452  1.00 87.42           C  
ATOM    615  CD1 LEU A  70      39.093 -23.141   4.765  1.00 89.64           C  
ATOM    616  CD2 LEU A  70      36.772 -22.345   4.457  1.00 91.03           C  
ATOM    617  H   LEU A  70      38.367 -21.908   8.746  1.00 78.06           H  
ATOM    618  HA  LEU A  70      35.771 -22.210   7.329  1.00 78.24           H  
ATOM    619  HB2 LEU A  70      38.366 -23.785   7.096  1.00 80.67           H  
ATOM    620  HB3 LEU A  70      36.857 -24.195   6.246  1.00 80.67           H  
ATOM    621  HG  LEU A  70      38.177 -21.544   5.838  1.00 87.42           H  
ATOM    622 HD11 LEU A  70      39.909 -23.246   5.479  1.00 89.64           H  
ATOM    623 HD12 LEU A  70      38.822 -24.123   4.376  1.00 89.64           H  
ATOM    624 HD13 LEU A  70      39.410 -22.500   3.943  1.00 89.64           H  
ATOM    625 HD21 LEU A  70      36.480 -23.317   4.059  1.00 91.03           H  
ATOM    626 HD22 LEU A  70      35.918 -21.885   4.955  1.00 91.03           H  
ATOM    627 HD23 LEU A  70      37.106 -21.703   3.642  1.00 91.03           H  
ATOM    628  N   SER A  71      35.973 -23.369  10.040  1.00 74.03           N  
ATOM    629  CA  SER A  71      35.510 -24.270  11.097  1.00 72.45           C  
ATOM    630  C   SER A  71      34.040 -24.689  10.952  1.00 76.22           C  
ATOM    631  O   SER A  71      33.282 -24.030  10.242  1.00 76.21           O  
ATOM    632  CB  SER A  71      35.778 -23.672  12.476  1.00 74.29           C  
ATOM    633  OG  SER A  71      35.080 -22.454  12.671  1.00 83.35           O  
ATOM    634  H   SER A  71      36.179 -22.410  10.282  1.00 74.03           H  
ATOM    635  HA  SER A  71      36.091 -25.186  10.989  1.00 72.45           H  
ATOM    636  HB2 SER A  71      36.847 -23.485  12.577  1.00 74.29           H  
ATOM    637  HB3 SER A  71      35.461 -24.385  13.237  1.00 74.29           H  
ATOM    638  HG  SER A  71      35.732 -21.768  12.831  1.00 83.35           H  
ATOM    639  N   ASP A  72      33.654 -25.807  11.611  1.00 72.35           N  
ATOM    640  CA  ASP A  72      32.302 -26.389  11.637  1.00 72.01           C  
ATOM    641  C   ASP A  72      31.723 -26.697  10.233  1.00 76.60           C  
ATOM    642  O   ASP A  72      30.514 -26.556  10.012  1.00 76.40           O  
ATOM    643  CB  ASP A  72      31.336 -25.525  12.471  1.00 72.35           C  
ATOM    644  CG  ASP A  72      31.673 -25.492  13.943  1.00 84.59           C  
ATOM    645  OD1 ASP A  72      31.104 -26.309  14.699  1.00 85.70           O  
ATOM    646  OD2 ASP A  72      32.504 -24.645  14.343  1.00 90.67           O1-
ATOM    647  H   ASP A  72      34.366 -26.291  12.139  1.00 72.35           H  
ATOM    648  HA  ASP A  72      32.407 -27.357  12.126  1.00 72.01           H  
ATOM    649  HB2 ASP A  72      30.329 -25.926  12.357  1.00 72.35           H  
ATOM    650  HB3 ASP A  72      31.367 -24.505  12.087  1.00 72.35           H  
ATOM    651  N   ASN A  73      32.586 -27.139   9.302  1.00 73.49           N  
ATOM    652  CA  ASN A  73      32.203 -27.528   7.942  1.00 74.88           C  
ATOM    653  C   ASN A  73      32.431 -29.038   7.740  1.00 80.00           C  
ATOM    654  O   ASN A  73      33.067 -29.678   8.582  1.00 79.10           O  
ATOM    655  CB  ASN A  73      32.955 -26.696   6.894  1.00 74.73           C  
ATOM    656  CG  ASN A  73      32.361 -25.331   6.640  1.00 89.40           C  
ATOM    657  OD1 ASN A  73      31.201 -25.190   6.235  1.00 82.32           O  
ATOM    658  ND2 ASN A  73      33.163 -24.293   6.818  1.00 79.42           N  
ATOM    659  H   ASN A  73      33.561 -27.207   9.556  1.00 73.49           H  
ATOM    660  HA  ASN A  73      31.141 -27.324   7.807  1.00 74.88           H  
ATOM    661  HB2 ASN A  73      32.954 -27.249   5.955  1.00 74.73           H  
ATOM    662  HB3 ASN A  73      33.981 -26.563   7.236  1.00 74.73           H  
ATOM    663 HD21 ASN A  73      32.832 -23.359   6.622  1.00 79.42           H  
ATOM    664 HD22 ASN A  73      34.106 -24.435   7.150  1.00 79.42           H  
ATOM    665  N   PHE A  74      31.915 -29.605   6.634  1.00 78.61           N  
ATOM    666  CA  PHE A  74      32.043 -31.037   6.345  1.00 80.37           C  
ATOM    667  C   PHE A  74      33.239 -31.376   5.427  1.00 85.57           C  
ATOM    668  O   PHE A  74      33.169 -32.337   4.655  1.00 87.37           O  
ATOM    669  CB  PHE A  74      30.716 -31.601   5.793  1.00 83.63           C  
ATOM    670  CG  PHE A  74      29.518 -31.365   6.682  1.00 83.69           C  
ATOM    671  CD1 PHE A  74      29.314 -32.135   7.823  1.00 86.11           C  
ATOM    672  CD2 PHE A  74      28.588 -30.375   6.377  1.00 85.66           C  
ATOM    673  CE1 PHE A  74      28.211 -31.908   8.653  1.00 85.60           C  
ATOM    674  CE2 PHE A  74      27.480 -30.153   7.203  1.00 87.10           C  
ATOM    675  CZ  PHE A  74      27.301 -30.920   8.337  1.00 84.21           C  
ATOM    676  H   PHE A  74      31.419 -29.020   5.976  1.00 78.61           H  
ATOM    677  HA  PHE A  74      32.260 -31.529   7.293  1.00 80.37           H  
ATOM    678  HB2 PHE A  74      30.522 -31.132   4.828  1.00 83.63           H  
ATOM    679  HB3 PHE A  74      30.833 -32.676   5.658  1.00 83.63           H  
ATOM    680  HD1 PHE A  74      30.016 -32.918   8.071  1.00 86.11           H  
ATOM    681  HD2 PHE A  74      28.723 -29.771   5.492  1.00 85.66           H  
ATOM    682  HE1 PHE A  74      28.072 -32.506   9.541  1.00 85.60           H  
ATOM    683  HE2 PHE A  74      26.766 -29.382   6.953  1.00 87.10           H  
ATOM    684  HZ  PHE A  74      26.448 -30.747   8.977  1.00 84.21           H  
ATOM    685  N   ILE A  75      34.345 -30.604   5.537  1.00 80.98           N  
ATOM    686  CA  ILE A  75      35.570 -30.814   4.750  1.00 82.56           C  
ATOM    687  C   ILE A  75      36.266 -32.093   5.237  1.00 87.27           C  
ATOM    688  O   ILE A  75      36.432 -32.283   6.446  1.00 84.95           O  
ATOM    689  CB  ILE A  75      36.505 -29.563   4.751  1.00 84.76           C  
ATOM    690  CG1 ILE A  75      35.765 -28.311   4.229  1.00 84.51           C  
ATOM    691  CG2 ILE A  75      37.788 -29.809   3.940  1.00 87.90           C  
ATOM    692  CD1 ILE A  75      36.221 -26.982   4.836  1.00 89.57           C  
ATOM    693  H   ILE A  75      34.328 -29.840   6.197  1.00 80.98           H  
ATOM    694  HA  ILE A  75      35.301 -30.950   3.703  1.00 82.56           H  
ATOM    695  HB  ILE A  75      36.796 -29.383   5.786  1.00 84.76           H  
ATOM    696 HG12 ILE A  75      35.913 -28.257   3.150  1.00 84.51           H  
ATOM    697 HG13 ILE A  75      34.703 -28.433   4.444  1.00 84.51           H  
ATOM    698 HG21 ILE A  75      38.312 -30.676   4.343  1.00 87.90           H  
ATOM    699 HG22 ILE A  75      37.529 -29.993   2.897  1.00 87.90           H  
ATOM    700 HG23 ILE A  75      38.433 -28.933   4.005  1.00 87.90           H  
ATOM    701 HD11 ILE A  75      36.055 -26.998   5.913  1.00 89.57           H  
ATOM    702 HD12 ILE A  75      37.282 -26.836   4.634  1.00 89.57           H  
ATOM    703 HD13 ILE A  75      35.651 -26.166   4.393  1.00 89.57           H  
ATOM    704  N   THR A  76      36.633 -32.978   4.293  1.00 86.90           N  
ATOM    705  CA  THR A  76      37.273 -34.267   4.578  1.00 88.14           C  
ATOM    706  C   THR A  76      38.731 -34.358   4.117  1.00 94.04           C  
ATOM    707  O   THR A  76      39.515 -35.072   4.745  1.00 94.17           O  
ATOM    708  CB  THR A  76      36.440 -35.421   4.001  1.00 97.88           C  
ATOM    709  OG1 THR A  76      36.195 -35.185   2.611  1.00 98.96           O  
ATOM    710  CG2 THR A  76      35.126 -35.632   4.745  1.00 94.89           C  
ATOM    711  H   THR A  76      36.457 -32.740   3.327  1.00 86.90           H  
ATOM    712  HA  THR A  76      37.306 -34.352   5.664  1.00 88.14           H  
ATOM    713  HB  THR A  76      37.018 -36.337   4.128  1.00 97.88           H  
ATOM    714 HG21 THR A  76      35.331 -35.821   5.799  1.00 94.89           H  
ATOM    715 HG22 THR A  76      34.507 -34.740   4.649  1.00 94.89           H  
ATOM    716 HG23 THR A  76      34.600 -36.486   4.319  1.00 94.89           H  
ATOM    717  HG1 THR A  76      35.703 -35.936   2.271  1.00 98.96           H  
ATOM    718  N   HIS A  77      39.092 -33.661   3.020  1.00 91.71           N  
ATOM    719  CA  HIS A  77      40.447 -33.705   2.466  1.00 93.49           C  
ATOM    720  C   HIS A  77      41.146 -32.352   2.385  1.00 95.73           C  
ATOM    721  O   HIS A  77      40.524 -31.349   2.030  1.00 94.45           O  
ATOM    722  CB  HIS A  77      40.446 -34.385   1.089  1.00 98.00           C  
ATOM    723  CG  HIS A  77      40.135 -35.847   1.140  1.00103.03           C  
ATOM    724  CD2 HIS A  77      38.831 -36.306   1.188  1.00104.45           C  
ATOM    725  ND1 HIS A  77      40.973 -36.907   1.141  1.00106.96           N  
ATOM    726  NE2 HIS A  77      38.918 -37.626   1.224  1.00105.86           N  
ATOM    727  CE1 HIS A  77      40.187 -38.033   1.197  1.00107.78           C  
ATOM    728  H   HIS A  77      38.400 -33.085   2.562  1.00 91.71           H  
ATOM    729  HA  HIS A  77      41.028 -34.294   3.176  1.00 93.49           H  
ATOM    730  HB2 HIS A  77      41.432 -34.258   0.642  1.00 98.00           H  
ATOM    731  HB3 HIS A  77      39.699 -33.896   0.464  1.00 98.00           H  
ATOM    732  HD2 HIS A  77      37.930 -35.711   1.195  1.00104.45           H  
ATOM    733  HE2 HIS A  77      38.068 -38.290   1.270  1.00105.86           H  
ATOM    734  HE1 HIS A  77      40.510 -38.990   1.214  1.00107.78           H  
ATOM    735  N   ILE A  78      42.454 -32.342   2.705  1.00 92.38           N  
ATOM    736  CA  ILE A  78      43.333 -31.170   2.646  1.00 91.74           C  
ATOM    737  C   ILE A  78      44.566 -31.543   1.813  1.00 99.19           C  
ATOM    738  O   ILE A  78      45.280 -32.492   2.149  1.00 99.58           O  
ATOM    739  CB  ILE A  78      43.713 -30.612   4.059  1.00 91.68           C  
ATOM    740  CG1 ILE A  78      42.466 -30.219   4.914  1.00 88.82           C  
ATOM    741  CG2 ILE A  78      44.728 -29.456   3.972  1.00 92.29           C  
ATOM    742  CD1 ILE A  78      41.545 -29.042   4.402  1.00 93.54           C  
ATOM    743  H   ILE A  78      42.863 -33.213   3.011  1.00 92.38           H  
ATOM    744  HA  ILE A  78      42.798 -30.349   2.168  1.00 91.74           H  
ATOM    745  HB  ILE A  78      44.200 -31.434   4.583  1.00 91.68           H  
ATOM    746 HG12 ILE A  78      41.839 -31.107   4.996  1.00 88.82           H  
ATOM    747 HG13 ILE A  78      42.829 -29.938   5.903  1.00 88.82           H  
ATOM    748 HG21 ILE A  78      45.611 -29.788   3.425  1.00 92.29           H  
ATOM    749 HG22 ILE A  78      44.274 -28.612   3.452  1.00 92.29           H  
ATOM    750 HG23 ILE A  78      45.017 -29.150   4.977  1.00 92.29           H  
ATOM    751 HD11 ILE A  78      42.127 -28.122   4.349  1.00 93.54           H  
ATOM    752 HD12 ILE A  78      41.161 -29.286   3.412  1.00 93.54           H  
ATOM    753 HD13 ILE A  78      40.712 -28.906   5.092  1.00 93.54           H  
ATOM    754  N   THR A  79      44.789 -30.805   0.714  1.00 98.06           N  
ATOM    755  CA  THR A  79      45.909 -31.007  -0.213  1.00101.38           C  
ATOM    756  C   THR A  79      46.689 -29.700  -0.417  1.00105.66           C  
ATOM    757  O   THR A  79      46.346 -28.679   0.186  1.00102.47           O  
ATOM    758  CB  THR A  79      45.405 -31.593  -1.551  1.00113.37           C  
ATOM    759  OG1 THR A  79      44.335 -30.791  -2.055  1.00112.24           O  
ATOM    760  CG2 THR A  79      44.967 -33.051  -1.436  1.00113.17           C  
ATOM    761  H   THR A  79      44.140 -30.058   0.511  1.00 98.06           H  
ATOM    762  HA  THR A  79      46.599 -31.730   0.223  1.00101.38           H  
ATOM    763  HB  THR A  79      46.244 -31.576  -2.247  1.00113.37           H  
ATOM    764 HG21 THR A  79      45.796 -33.651  -1.061  1.00113.17           H  
ATOM    765 HG22 THR A  79      44.125 -33.124  -0.747  1.00113.17           H  
ATOM    766 HG23 THR A  79      44.667 -33.419  -2.417  1.00113.17           H  
ATOM    767  HG1 THR A  79      43.618 -30.830  -1.418  1.00112.24           H  
ATOM    768  N   ASN A  80      47.737 -29.730  -1.264  1.00106.08           N  
ATOM    769  CA  ASN A  80      48.548 -28.552  -1.587  1.00107.10           C  
ATOM    770  C   ASN A  80      47.802 -27.584  -2.524  1.00112.14           C  
ATOM    771  O   ASN A  80      48.162 -26.406  -2.603  1.00111.65           O  
ATOM    772  CB  ASN A  80      49.918 -28.953  -2.158  1.00111.80           C  
ATOM    773  CG  ASN A  80      49.875 -29.878  -3.351  1.00144.42           C  
ATOM    774  OD1 ASN A  80      49.213 -30.923  -3.344  1.00140.61           O  
ATOM    775  ND2 ASN A  80      50.638 -29.546  -4.382  1.00140.66           N  
ATOM    776  H   ASN A  80      47.976 -30.610  -1.699  1.00106.08           H  
ATOM    777  HA  ASN A  80      48.728 -28.017  -0.654  1.00107.10           H  
ATOM    778  HB2 ASN A  80      50.480 -29.450  -1.367  1.00111.80           H  
ATOM    779  HB3 ASN A  80      50.438 -28.043  -2.456  1.00111.80           H  
ATOM    780 HD21 ASN A  80      50.689 -30.152  -5.188  1.00140.66           H  
ATOM    781 HD22 ASN A  80      51.168 -28.687  -4.362  1.00140.66           H  
ATOM    782  N   GLU A  81      46.748 -28.079  -3.205  1.00109.87           N  
ATOM    783  CA  GLU A  81      45.911 -27.304  -4.122  1.00110.81           C  
ATOM    784  C   GLU A  81      44.718 -26.642  -3.412  1.00111.80           C  
ATOM    785  O   GLU A  81      44.011 -25.843  -4.031  1.00111.83           O  
ATOM    786  CB  GLU A  81      45.360 -28.218  -5.253  1.00  0.00           C  
ATOM    787  CG  GLU A  81      46.469 -28.875  -6.091  1.00  0.00           C  
ATOM    788  CD  GLU A  81      47.419 -27.855  -6.724  1.00  0.00           C  
ATOM    789  OE1 GLU A  81      48.506 -27.547  -6.240  1.00  0.00           O  
ATOM    790  OE2 GLU A  81      46.944 -27.308  -7.881  1.00  0.00           O1-
ATOM    791  H   GLU A  81      46.288 -28.964  -3.035  1.00109.87           H  
ATOM    792  HA  GLU A  81      46.547 -26.521  -4.534  1.00110.81           H  
ATOM    793  HB2 GLU A  81      44.737 -27.616  -5.914  1.00  0.00           H  
ATOM    794  HB3 GLU A  81      44.756 -29.004  -4.800  1.00  0.00           H  
ATOM    795  HG2 GLU A  81      46.006 -29.460  -6.886  1.00  0.00           H  
ATOM    796  HG3 GLU A  81      47.049 -29.535  -5.445  1.00  0.00           H  
ATOM    797  N   SER A  82      44.506 -26.964  -2.115  1.00105.58           N  
ATOM    798  CA  SER A  82      43.419 -26.421  -1.293  1.00102.31           C  
ATOM    799  C   SER A  82      43.578 -24.922  -1.028  1.00106.02           C  
ATOM    800  O   SER A  82      42.583 -24.197  -1.054  1.00104.69           O  
ATOM    801  CB  SER A  82      43.307 -27.179   0.026  1.00102.68           C  
ATOM    802  OG  SER A  82      42.901 -28.522  -0.177  1.00111.46           O  
ATOM    803  H   SER A  82      45.139 -27.623  -1.684  1.00105.58           H  
ATOM    804  HA  SER A  82      42.499 -26.555  -1.862  1.00102.31           H  
ATOM    805  HB2 SER A  82      42.574 -26.680   0.660  1.00102.68           H  
ATOM    806  HB3 SER A  82      44.278 -27.174   0.521  1.00102.68           H  
ATOM    807  HG  SER A  82      42.046 -28.504  -0.613  1.00111.46           H  
ATOM    808  N   PHE A  83      44.824 -24.463  -0.777  1.00103.65           N  
ATOM    809  CA  PHE A  83      45.139 -23.057  -0.502  1.00103.10           C  
ATOM    810  C   PHE A  83      46.090 -22.453  -1.559  1.00111.30           C  
ATOM    811  O   PHE A  83      46.966 -21.647  -1.226  1.00110.73           O  
ATOM    812  CB  PHE A  83      45.688 -22.890   0.930  1.00102.24           C  
ATOM    813  CG  PHE A  83      44.763 -23.356   2.031  1.00100.61           C  
ATOM    814  CD1 PHE A  83      43.750 -22.532   2.507  1.00101.52           C  
ATOM    815  CD2 PHE A  83      44.919 -24.612   2.608  1.00102.06           C  
ATOM    816  CE1 PHE A  83      42.896 -22.964   3.527  1.00 99.71           C  
ATOM    817  CE2 PHE A  83      44.065 -25.043   3.629  1.00102.24           C  
ATOM    818  CZ  PHE A  83      43.059 -24.216   4.082  1.00 98.18           C  
ATOM    819  H   PHE A  83      45.584 -25.128  -0.779  1.00103.65           H  
ATOM    820  HA  PHE A  83      44.209 -22.493  -0.571  1.00103.10           H  
ATOM    821  HB2 PHE A  83      46.615 -23.459   1.005  1.00102.24           H  
ATOM    822  HB3 PHE A  83      45.897 -21.832   1.090  1.00102.24           H  
ATOM    823  HD1 PHE A  83      43.621 -21.547   2.084  1.00101.52           H  
ATOM    824  HD2 PHE A  83      45.709 -25.263   2.264  1.00102.06           H  
ATOM    825  HE1 PHE A  83      42.108 -22.316   3.881  1.00 99.71           H  
ATOM    826  HE2 PHE A  83      44.194 -26.024   4.062  1.00102.24           H  
ATOM    827  HZ  PHE A  83      42.400 -24.548   4.870  1.00 98.18           H  
ATOM    828  N   GLN A  84      45.895 -22.834  -2.838  1.00111.85           N  
ATOM    829  CA  GLN A  84      46.694 -22.358  -3.971  1.00115.63           C  
ATOM    830  C   GLN A  84      46.366 -20.900  -4.295  1.00120.89           C  
ATOM    831  O   GLN A  84      45.192 -20.535  -4.396  1.00119.11           O  
ATOM    832  CB  GLN A  84      46.476 -23.272  -5.197  1.00  0.00           C  
ATOM    833  CG  GLN A  84      47.563 -23.141  -6.279  1.00  0.00           C  
ATOM    834  CD  GLN A  84      48.978 -23.357  -5.732  1.00  0.00           C  
ATOM    835  OE1 GLN A  84      49.741 -22.405  -5.579  1.00  0.00           O  
ATOM    836  NE2 GLN A  84      49.325 -24.608  -5.417  1.00  0.00           N  
ATOM    837  H   GLN A  84      44.935 -22.549  -3.004  1.00111.85           H  
ATOM    838  HA  GLN A  84      47.749 -22.401  -3.699  1.00115.63           H  
ATOM    839  HB2 GLN A  84      46.461 -24.314  -4.875  1.00  0.00           H  
ATOM    840  HB3 GLN A  84      45.502 -23.055  -5.640  1.00  0.00           H  
ATOM    841  HG2 GLN A  84      47.367 -23.885  -7.053  1.00  0.00           H  
ATOM    842  HG3 GLN A  84      47.498 -22.160  -6.749  1.00  0.00           H  
ATOM    843 HE21 GLN A  84      48.667 -25.364  -5.549  1.00  0.00           H  
ATOM    844 HE22 GLN A  84      50.245 -24.798  -5.047  1.00  0.00           H  
ATOM    845  N   GLY A  85      47.411 -20.086  -4.431  1.00120.36           N  
ATOM    846  CA  GLY A  85      47.295 -18.658  -4.712  1.00121.50           C  
ATOM    847  C   GLY A  85      46.793 -17.861  -3.523  1.00122.69           C  
ATOM    848  O   GLY A  85      45.990 -16.938  -3.686  1.00122.19           O  
ATOM    849  H   GLY A  85      48.336 -20.479  -4.334  1.00120.36           H  
ATOM    850  HA2 GLY A  85      48.277 -18.279  -4.996  1.00121.50           H  
ATOM    851  HA3 GLY A  85      46.600 -18.522  -5.540  1.00121.50           H  
ATOM    852  N   LEU A  86      47.258 -18.229  -2.313  1.00116.99           N  
ATOM    853  CA  LEU A  86      46.881 -17.588  -1.053  1.00113.87           C  
ATOM    854  C   LEU A  86      48.107 -17.386  -0.145  1.00116.99           C  
ATOM    855  O   LEU A  86      48.075 -17.729   1.039  1.00113.88           O  
ATOM    856  CB  LEU A  86      45.781 -18.406  -0.348  1.00111.03           C  
ATOM    857  CG  LEU A  86      44.351 -18.184  -0.833  1.00115.85           C  
ATOM    858  CD1 LEU A  86      43.545 -19.463  -0.742  1.00114.85           C  
ATOM    859  CD2 LEU A  86      43.673 -17.072  -0.052  1.00115.92           C  
ATOM    860  H   LEU A  86      47.911 -18.999  -2.273  1.00116.99           H  
ATOM    861  HA  LEU A  86      46.479 -16.599  -1.273  1.00113.87           H  
ATOM    862  HB2 LEU A  86      46.016 -19.462  -0.482  1.00111.03           H  
ATOM    863  HB3 LEU A  86      45.813 -18.159   0.713  1.00111.03           H  
ATOM    864  HG  LEU A  86      44.400 -17.882  -1.879  1.00115.85           H  
ATOM    865 HD11 LEU A  86      44.030 -20.241  -1.332  1.00114.85           H  
ATOM    866 HD12 LEU A  86      43.485 -19.781   0.299  1.00114.85           H  
ATOM    867 HD13 LEU A  86      42.540 -19.288  -1.127  1.00114.85           H  
ATOM    868 HD21 LEU A  86      43.612 -17.352   1.000  1.00115.92           H  
ATOM    869 HD22 LEU A  86      44.252 -16.154  -0.151  1.00115.92           H  
ATOM    870 HD23 LEU A  86      42.669 -16.913  -0.444  1.00115.92           H  
ATOM    871  N   GLN A  87      49.182 -16.803  -0.711  1.00116.13           N  
ATOM    872  CA  GLN A  87      50.448 -16.529  -0.020  1.00115.86           C  
ATOM    873  C   GLN A  87      50.322 -15.487   1.100  1.00117.03           C  
ATOM    874  O   GLN A  87      51.158 -15.468   2.004  1.00116.06           O  
ATOM    875  CB  GLN A  87      51.486 -16.076  -1.068  1.00  0.00           C  
ATOM    876  CG  GLN A  87      52.883 -15.830  -0.477  1.00  0.00           C  
ATOM    877  CD  GLN A  87      53.450 -17.062   0.233  1.00  0.00           C  
ATOM    878  OE1 GLN A  87      53.421 -17.143   1.459  1.00  0.00           O  
ATOM    879  NE2 GLN A  87      53.952 -18.032  -0.537  1.00  0.00           N  
ATOM    880  H   GLN A  87      48.899 -15.991  -1.242  1.00116.13           H  
ATOM    881  HA  GLN A  87      50.766 -17.448   0.472  1.00115.86           H  
ATOM    882  HB2 GLN A  87      51.570 -16.841  -1.841  1.00  0.00           H  
ATOM    883  HB3 GLN A  87      51.141 -15.157  -1.546  1.00  0.00           H  
ATOM    884  HG2 GLN A  87      53.556 -15.545  -1.288  1.00  0.00           H  
ATOM    885  HG3 GLN A  87      52.842 -14.996   0.225  1.00  0.00           H  
ATOM    886 HE21 GLN A  87      53.953 -17.930  -1.541  1.00  0.00           H  
ATOM    887 HE22 GLN A  87      54.331 -18.867  -0.113  1.00  0.00           H  
ATOM    888  N   ASN A  88      49.279 -14.635   1.044  1.00112.03           N  
ATOM    889  CA  ASN A  88      49.022 -13.577   2.025  1.00109.61           C  
ATOM    890  C   ASN A  88      48.393 -14.074   3.339  1.00108.05           C  
ATOM    891  O   ASN A  88      48.327 -13.303   4.300  1.00106.27           O  
ATOM    892  CB  ASN A  88      48.185 -12.455   1.402  1.00112.51           C  
ATOM    893  CG  ASN A  88      48.884 -11.719   0.283  1.00142.16           C  
ATOM    894  OD1 ASN A  88      48.688 -12.011  -0.901  1.00139.76           O  
ATOM    895  ND2 ASN A  88      49.714 -10.745   0.633  1.00135.13           N  
ATOM    896  H   ASN A  88      48.632 -14.732   0.275  1.00112.03           H  
ATOM    897  HA  ASN A  88      50.000 -13.185   2.304  1.00109.61           H  
ATOM    898  HB2 ASN A  88      47.938 -11.737   2.184  1.00112.51           H  
ATOM    899  HB3 ASN A  88      47.268 -12.891   1.006  1.00112.51           H  
ATOM    900 HD21 ASN A  88      49.855 -10.528   1.609  1.00135.13           H  
ATOM    901 HD22 ASN A  88      50.205 -10.220  -0.077  1.00135.13           H  
ATOM    902  N   LEU A  89      47.947 -15.352   3.389  1.00101.86           N  
ATOM    903  CA  LEU A  89      47.326 -15.965   4.572  1.00 97.49           C  
ATOM    904  C   LEU A  89      48.292 -16.121   5.743  1.00 98.73           C  
ATOM    905  O   LEU A  89      49.436 -16.542   5.555  1.00100.03           O  
ATOM    906  CB  LEU A  89      46.687 -17.323   4.237  1.00 96.94           C  
ATOM    907  CG  LEU A  89      45.186 -17.327   3.943  1.00100.92           C  
ATOM    908  CD1 LEU A  89      44.779 -18.611   3.265  1.00101.66           C  
ATOM    909  CD2 LEU A  89      44.363 -17.170   5.211  1.00100.58           C  
ATOM    910  H   LEU A  89      48.048 -15.920   2.560  1.00101.86           H  
ATOM    911  HA  LEU A  89      46.545 -15.271   4.884  1.00 97.49           H  
ATOM    912  HB2 LEU A  89      47.196 -17.719   3.358  1.00 96.94           H  
ATOM    913  HB3 LEU A  89      46.858 -17.986   5.085  1.00 96.94           H  
ATOM    914  HG  LEU A  89      44.993 -16.479   3.287  1.00100.92           H  
ATOM    915 HD11 LEU A  89      45.351 -18.733   2.345  1.00101.66           H  
ATOM    916 HD12 LEU A  89      44.977 -19.452   3.930  1.00101.66           H  
ATOM    917 HD13 LEU A  89      43.715 -18.576   3.030  1.00101.66           H  
ATOM    918 HD21 LEU A  89      44.551 -18.015   5.873  1.00100.58           H  
ATOM    919 HD22 LEU A  89      44.644 -16.245   5.714  1.00100.58           H  
ATOM    920 HD23 LEU A  89      43.304 -17.137   4.955  1.00100.58           H  
ATOM    921  N   THR A  90      47.817 -15.779   6.949  1.00 91.28           N  
ATOM    922  CA  THR A  90      48.570 -15.857   8.201  1.00 89.16           C  
ATOM    923  C   THR A  90      47.876 -16.775   9.211  1.00 88.47           C  
ATOM    924  O   THR A  90      48.557 -17.448   9.985  1.00 87.43           O  
ATOM    925  CB  THR A  90      48.817 -14.457   8.790  1.00 97.79           C  
ATOM    926  OG1 THR A  90      47.572 -13.787   8.962  1.00 95.87           O  
ATOM    927  CG2 THR A  90      49.767 -13.612   7.942  1.00 99.32           C  
ATOM    928  H   THR A  90      46.866 -15.442   6.997  1.00 91.28           H  
ATOM    929  HA  THR A  90      49.543 -16.295   7.976  1.00 89.16           H  
ATOM    930  HB  THR A  90      49.305 -14.591   9.755  1.00 97.79           H  
ATOM    931 HG21 THR A  90      50.717 -14.135   7.830  1.00 99.32           H  
ATOM    932 HG22 THR A  90      49.326 -13.446   6.959  1.00 99.32           H  
ATOM    933 HG23 THR A  90      49.935 -12.653   8.432  1.00 99.32           H  
ATOM    934  HG1 THR A  90      47.174 -13.687   8.094  1.00 95.87           H  
ATOM    935  N   LYS A  91      46.529 -16.797   9.203  1.00 82.10           N  
ATOM    936  CA  LYS A  91      45.708 -17.604  10.108  1.00 78.79           C  
ATOM    937  C   LYS A  91      44.700 -18.463   9.335  1.00 81.50           C  
ATOM    938  O   LYS A  91      43.968 -17.946   8.490  1.00 82.22           O  
ATOM    939  CB  LYS A  91      44.925 -16.693  11.094  1.00  0.00           C  
ATOM    940  CG  LYS A  91      44.056 -17.477  12.101  1.00  0.00           C  
ATOM    941  CD  LYS A  91      42.922 -16.614  12.672  1.00  0.00           C  
ATOM    942  CE  LYS A  91      41.971 -17.473  13.515  1.00  0.00           C  
ATOM    943  NZ  LYS A  91      40.737 -16.741  13.842  1.00  0.00           N1+
ATOM    944  H   LYS A  91      45.921 -16.436   8.475  1.00 82.10           H  
ATOM    945  HA  LYS A  91      46.386 -18.256  10.659  1.00 78.79           H  
ATOM    946  HB2 LYS A  91      44.276 -16.037  10.517  1.00  0.00           H  
ATOM    947  HB3 LYS A  91      45.644 -16.093  11.653  1.00  0.00           H  
ATOM    948  HG2 LYS A  91      44.687 -17.816  12.922  1.00  0.00           H  
ATOM    949  HG3 LYS A  91      43.623 -18.339  11.596  1.00  0.00           H  
ATOM    950  HD2 LYS A  91      42.366 -16.164  11.850  1.00  0.00           H  
ATOM    951  HD3 LYS A  91      43.348 -15.829  13.297  1.00  0.00           H  
ATOM    952  HE2 LYS A  91      42.473 -17.753  14.441  1.00  0.00           H  
ATOM    953  HE3 LYS A  91      41.713 -18.371  12.956  1.00  0.00           H  
ATOM    954  HZ1 LYS A  91      40.967 -15.906  14.361  1.00  0.00           H  
ATOM    955  HZ2 LYS A  91      40.261 -16.486  12.989  1.00  0.00           H  
ATOM    956  HZ3 LYS A  91      40.134 -17.329  14.400  1.00  0.00           H  
ATOM    957  N   ILE A  92      44.676 -19.777   9.630  1.00 75.94           N  
ATOM    958  CA  ILE A  92      43.770 -20.763   9.031  1.00 75.00           C  
ATOM    959  C   ILE A  92      43.131 -21.597  10.150  1.00 74.97           C  
ATOM    960  O   ILE A  92      43.842 -22.217  10.944  1.00 73.56           O  
ATOM    961  CB  ILE A  92      44.462 -21.631   7.928  1.00 80.52           C  
ATOM    962  CG1 ILE A  92      44.786 -20.785   6.669  1.00 83.44           C  
ATOM    963  CG2 ILE A  92      43.608 -22.862   7.559  1.00 81.05           C  
ATOM    964  CD1 ILE A  92      45.679 -21.462   5.604  1.00 94.16           C  
ATOM    965  H   ILE A  92      45.335 -20.110  10.319  1.00 75.94           H  
ATOM    966  HA  ILE A  92      42.977 -20.238   8.498  1.00 75.00           H  
ATOM    967  HB  ILE A  92      45.403 -21.993   8.342  1.00 80.52           H  
ATOM    968 HG12 ILE A  92      43.841 -20.522   6.193  1.00 83.44           H  
ATOM    969 HG13 ILE A  92      45.292 -19.877   6.999  1.00 83.44           H  
ATOM    970 HG21 ILE A  92      43.425 -23.458   8.453  1.00 81.05           H  
ATOM    971 HG22 ILE A  92      42.657 -22.532   7.141  1.00 81.05           H  
ATOM    972 HG23 ILE A  92      44.139 -23.465   6.823  1.00 81.05           H  
ATOM    973 HD11 ILE A  92      46.646 -21.706   6.043  1.00 94.16           H  
ATOM    974 HD12 ILE A  92      45.198 -22.375   5.254  1.00 94.16           H  
ATOM    975 HD13 ILE A  92      45.822 -20.782   4.764  1.00 94.16           H  
ATOM    976  N   ASN A  93      41.793 -21.593  10.209  1.00 69.90           N  
ATOM    977  CA  ASN A  93      41.006 -22.329  11.198  1.00 67.52           C  
ATOM    978  C   ASN A  93      40.249 -23.458  10.498  1.00 72.27           C  
ATOM    979  O   ASN A  93      39.403 -23.192   9.647  1.00 72.26           O  
ATOM    980  CB  ASN A  93      40.039 -21.374  11.915  1.00 64.87           C  
ATOM    981  CG  ASN A  93      39.367 -21.912  13.160  1.00 78.54           C  
ATOM    982  OD1 ASN A  93      39.285 -23.121  13.401  1.00 70.05           O  
ATOM    983  ND2 ASN A  93      38.849 -21.007  13.981  1.00 67.43           N  
ATOM    984  H   ASN A  93      41.293 -21.044   9.524  1.00 69.90           H  
ATOM    985  HA  ASN A  93      41.666 -22.764  11.949  1.00 67.52           H  
ATOM    986  HB2 ASN A  93      39.257 -21.100  11.207  1.00 64.87           H  
ATOM    987  HB3 ASN A  93      40.600 -20.484  12.199  1.00 64.87           H  
ATOM    988 HD21 ASN A  93      38.376 -21.301  14.823  1.00 67.43           H  
ATOM    989 HD22 ASN A  93      38.928 -20.024  13.764  1.00 67.43           H  
ATOM    990  N   LEU A  94      40.581 -24.717  10.835  1.00 69.42           N  
ATOM    991  CA  LEU A  94      39.957 -25.911  10.252  1.00 70.36           C  
ATOM    992  C   LEU A  94      39.388 -26.839  11.339  1.00 72.84           C  
ATOM    993  O   LEU A  94      39.414 -28.065  11.195  1.00 73.43           O  
ATOM    994  CB  LEU A  94      40.958 -26.660   9.343  1.00 72.90           C  
ATOM    995  CG  LEU A  94      41.267 -26.035   7.979  1.00 79.73           C  
ATOM    996  CD1 LEU A  94      42.591 -26.533   7.445  1.00 82.04           C  
ATOM    997  CD2 LEU A  94      40.165 -26.324   6.971  1.00 83.40           C  
ATOM    998  H   LEU A  94      41.302 -24.849  11.530  1.00 69.42           H  
ATOM    999  HA  LEU A  94      39.119 -25.584   9.637  1.00 70.36           H  
ATOM   1000  HB2 LEU A  94      41.899 -26.741   9.888  1.00 72.90           H  
ATOM   1001  HB3 LEU A  94      40.556 -27.657   9.163  1.00 72.90           H  
ATOM   1002  HG  LEU A  94      41.326 -24.956   8.125  1.00 79.73           H  
ATOM   1003 HD11 LEU A  94      43.381 -26.301   8.159  1.00 82.04           H  
ATOM   1004 HD12 LEU A  94      42.540 -27.612   7.296  1.00 82.04           H  
ATOM   1005 HD13 LEU A  94      42.806 -26.045   6.494  1.00 82.04           H  
ATOM   1006 HD21 LEU A  94      40.091 -27.400   6.812  1.00 83.40           H  
ATOM   1007 HD22 LEU A  94      39.216 -25.947   7.352  1.00 83.40           H  
ATOM   1008 HD23 LEU A  94      40.398 -25.832   6.027  1.00 83.40           H  
ATOM   1009  N   ASN A  95      38.856 -26.242  12.420  1.00 67.27           N  
ATOM   1010  CA  ASN A  95      38.299 -26.969  13.558  1.00 65.90           C  
ATOM   1011  C   ASN A  95      36.962 -27.630  13.264  1.00 71.08           C  
ATOM   1012  O   ASN A  95      36.159 -27.081  12.514  1.00 70.99           O  
ATOM   1013  CB  ASN A  95      38.195 -26.063  14.784  1.00 63.70           C  
ATOM   1014  CG  ASN A  95      39.513 -25.558  15.318  1.00 79.04           C  
ATOM   1015  OD1 ASN A  95      40.599 -25.999  14.925  1.00 73.01           O  
ATOM   1016  ND2 ASN A  95      39.444 -24.616  16.242  1.00 67.56           N  
ATOM   1017  H   ASN A  95      38.841 -25.232  12.447  1.00 67.27           H  
ATOM   1018  HA  ASN A  95      38.998 -27.779  13.768  1.00 65.90           H  
ATOM   1019  HB2 ASN A  95      37.701 -26.624  15.578  1.00 63.70           H  
ATOM   1020  HB3 ASN A  95      37.586 -25.200  14.516  1.00 63.70           H  
ATOM   1021 HD21 ASN A  95      40.291 -24.240  16.644  1.00 67.56           H  
ATOM   1022 HD22 ASN A  95      38.544 -24.272  16.546  1.00 67.56           H  
ATOM   1023  N   HIS A  96      36.719 -28.802  13.889  1.00 68.63           N  
ATOM   1024  CA  HIS A  96      35.493 -29.612  13.783  1.00 69.25           C  
ATOM   1025  C   HIS A  96      35.131 -29.936  12.317  1.00 76.44           C  
ATOM   1026  O   HIS A  96      34.023 -29.645  11.854  1.00 76.16           O  
ATOM   1027  CB  HIS A  96      34.310 -28.980  14.561  1.00 68.13           C  
ATOM   1028  CG  HIS A  96      34.715 -28.213  15.784  1.00 69.72           C  
ATOM   1029  ND1 HIS A  96      34.982 -28.851  16.985  1.00 70.98           N1+
ATOM   1030  CD2 HIS A  96      34.891 -26.881  15.949  1.00 70.38           C  
ATOM   1031  CE1 HIS A  96      35.312 -27.892  17.836  1.00 68.98           C  
ATOM   1032  NE2 HIS A  96      35.272 -26.689  17.258  1.00 68.96           N  
ATOM   1033  H   HIS A  96      37.450 -29.158  14.488  1.00 68.63           H  
ATOM   1034  HA  HIS A  96      35.704 -30.568  14.263  1.00 69.25           H  
ATOM   1035  HB2 HIS A  96      33.637 -29.780  14.868  1.00 68.13           H  
ATOM   1036  HB3 HIS A  96      33.785 -28.300  13.890  1.00 68.13           H  
ATOM   1037  HD1 HIS A  96      34.931 -29.911  17.185  1.00 70.98           H  
ATOM   1038  HD2 HIS A  96      34.758 -26.116  15.198  1.00 70.38           H  
ATOM   1039  HE2 HIS A  96      35.496 -25.743  17.729  1.00 68.96           H  
ATOM   1040  HE1 HIS A  96      35.580 -28.061  18.868  1.00 68.98           H  
ATOM   1041  N   ASN A  97      36.098 -30.527  11.593  1.00 75.71           N  
ATOM   1042  CA  ASN A  97      35.974 -30.912  10.189  1.00 78.18           C  
ATOM   1043  C   ASN A  97      36.334 -32.396   9.999  1.00 85.84           C  
ATOM   1044  O   ASN A  97      37.485 -32.767  10.247  1.00 86.43           O  
ATOM   1045  CB  ASN A  97      36.863 -30.032   9.304  1.00 79.49           C  
ATOM   1046  CG  ASN A  97      36.276 -28.684   8.991  1.00 98.19           C  
ATOM   1047  ND2 ASN A  97      36.468 -27.704   9.714  1.00 93.48           N  
ATOM   1048  OD1 ASN A  97      35.578 -28.597   7.882  1.00 87.83           O  
ATOM   1049  H   ASN A  97      36.976 -30.719  12.054  1.00 75.71           H  
ATOM   1050  HA  ASN A  97      34.936 -30.766   9.889  1.00 78.18           H  
ATOM   1051  HB2 ASN A  97      37.036 -30.556   8.364  1.00 79.49           H  
ATOM   1052  HB3 ASN A  97      37.813 -29.881   9.816  1.00 79.49           H  
ATOM   1053 HD21 ASN A  97      36.084 -26.805   9.459  1.00 93.48           H  
ATOM   1054 HD22 ASN A  97      37.009 -27.800  10.562  1.00 93.48           H  
ATOM   1055  N   PRO A  98      35.393 -33.267   9.556  1.00 84.53           N  
ATOM   1056  CA  PRO A  98      33.976 -33.000   9.242  1.00 84.20           C  
ATOM   1057  C   PRO A  98      33.072 -33.010  10.481  1.00 86.52           C  
ATOM   1058  O   PRO A  98      33.554 -33.293  11.583  1.00 85.20           O  
ATOM   1059  CB  PRO A  98      33.645 -34.099   8.228  1.00 88.70           C  
ATOM   1060  CG  PRO A  98      34.527 -35.264   8.629  1.00 94.28           C  
ATOM   1061  CD  PRO A  98      35.726 -34.694   9.363  1.00 88.24           C  
ATOM   1062  HA  PRO A  98      33.805 -31.999   8.846  1.00 84.20           H  
ATOM   1063  HB2 PRO A  98      32.592 -34.374   8.288  1.00 88.70           H  
ATOM   1064  HB3 PRO A  98      33.877 -33.771   7.215  1.00 88.70           H  
ATOM   1065  HG2 PRO A  98      34.856 -35.805   7.742  1.00 94.28           H  
ATOM   1066  HG3 PRO A  98      33.977 -35.940   9.283  1.00 94.28           H  
ATOM   1067  HD2 PRO A  98      36.631 -34.802   8.765  1.00 88.24           H  
ATOM   1068  HD3 PRO A  98      35.863 -35.192  10.323  1.00 88.24           H  
ATOM   1069  N   ASN A  99      31.769 -32.680  10.298  1.00 82.87           N  
ATOM   1070  CA  ASN A  99      30.726 -32.596  11.336  1.00111.22           C  
ATOM   1071  C   ASN A  99      31.041 -31.552  12.407  1.00131.84           C  
ATOM   1072  O   ASN A  99      30.918 -30.355  12.155  1.00 92.08           O  
ATOM   1073  CB  ASN A  99      30.417 -33.962  11.970  1.00113.13           C  
ATOM   1074  CG  ASN A  99      29.908 -34.998  10.998  1.00139.68           C  
ATOM   1075  OD1 ASN A  99      28.775 -34.929  10.509  1.00134.98           O  
ATOM   1076  ND2 ASN A  99      30.724 -36.006  10.728  1.00133.09           N  
ATOM   1077  H   ASN A  99      31.484 -32.470   9.352  1.00 82.87           H  
ATOM   1078  HA  ASN A  99      29.825 -32.264  10.819  1.00111.22           H  
ATOM   1079  HB2 ASN A  99      29.660 -33.817  12.741  1.00113.13           H  
ATOM   1080  HB3 ASN A  99      31.332 -34.342  12.425  1.00113.13           H  
ATOM   1081 HD21 ASN A  99      30.426 -36.745  10.108  1.00133.09           H  
ATOM   1082 HD22 ASN A  99      31.645 -36.036  11.143  1.00133.09           H  
ATOM   1083  N   NME A 100      31.444 -32.006  13.593  1.00  0.00           N  
ATOM   1084  CH3 NME A 100      31.774 -31.121  14.691  1.00  0.00           C  
ATOM   1085  H   NME A 100      31.523 -33.004  13.731  1.00  0.00           H  
ATOM   1086 HH31 NME A 100      30.893 -30.540  14.967  1.00  0.00           H  
ATOM   1087 HH32 NME A 100      32.102 -31.710  15.547  1.00  0.00           H  
ATOM   1088 HH33 NME A 100      32.573 -30.445  14.386  1.00  0.00           H  
ATOM   1089  CH3 ACE A 112      37.776 -41.589  10.594  1.00  0.00           C  
ATOM   1090  C   ACE A 112      37.708 -40.087  10.880  1.00  0.00           C  
ATOM   1091  O   ACE A 112      37.208 -39.673  11.925  1.00  0.00           O  
ATOM   1092 HH31 ACE A 112      37.340 -42.164  11.411  1.00  0.00           H  
ATOM   1093 HH32 ACE A 112      37.230 -41.793   9.673  1.00  0.00           H  
ATOM   1094 HH33 ACE A 112      38.821 -41.872  10.466  1.00  0.00           H  
ATOM   1095  N   GLY A 113      38.204 -39.288   9.964  1.00 83.93           N  
ATOM   1096  CA  GLY A 113      38.193 -37.839  10.130  1.00 80.84           C  
ATOM   1097  C   GLY A 113      38.810 -37.088   8.967  1.00 84.97           C  
ATOM   1098  O   GLY A 113      38.670 -37.502   7.811  1.00 86.99           O  
ATOM   1099  H   GLY A 113      38.602 -39.686   9.125  1.00 83.93           H  
ATOM   1100  HA2 GLY A 113      37.159 -37.513  10.240  1.00 80.84           H  
ATOM   1101  HA3 GLY A 113      38.750 -37.592  11.034  1.00 80.84           H  
ATOM   1102  N   LEU A 114      39.493 -35.968   9.270  1.00 79.11           N  
ATOM   1103  CA  LEU A 114      40.147 -35.120   8.269  1.00 79.50           C  
ATOM   1104  C   LEU A 114      41.457 -35.742   7.781  1.00 85.79           C  
ATOM   1105  O   LEU A 114      42.300 -36.134   8.593  1.00 85.32           O  
ATOM   1106  CB  LEU A 114      40.376 -33.694   8.818  1.00 77.00           C  
ATOM   1107  CG  LEU A 114      40.886 -32.619   7.838  1.00 82.01           C  
ATOM   1108  CD1 LEU A 114      39.816 -32.224   6.830  1.00 82.28           C  
ATOM   1109  CD2 LEU A 114      41.335 -31.383   8.586  1.00 81.96           C  
ATOM   1110  H   LEU A 114      39.558 -35.697  10.241  1.00 79.11           H  
ATOM   1111  HA  LEU A 114      39.480 -35.046   7.410  1.00 79.50           H  
ATOM   1112  HB2 LEU A 114      39.425 -33.343   9.219  1.00 77.00           H  
ATOM   1113  HB3 LEU A 114      41.105 -33.770   9.625  1.00 77.00           H  
ATOM   1114  HG  LEU A 114      41.730 -33.053   7.302  1.00 82.01           H  
ATOM   1115 HD11 LEU A 114      39.490 -33.107   6.281  1.00 82.28           H  
ATOM   1116 HD12 LEU A 114      38.966 -31.788   7.355  1.00 82.28           H  
ATOM   1117 HD13 LEU A 114      40.226 -31.494   6.132  1.00 82.28           H  
ATOM   1118 HD21 LEU A 114      40.487 -30.953   9.120  1.00 81.96           H  
ATOM   1119 HD22 LEU A 114      42.114 -31.653   9.299  1.00 81.96           H  
ATOM   1120 HD23 LEU A 114      41.727 -30.652   7.878  1.00 81.96           H  
ATOM   1121  N   ASN A 115      41.612 -35.824   6.450  1.00 84.56           N  
ATOM   1122  CA  ASN A 115      42.780 -36.388   5.782  1.00 87.27           C  
ATOM   1123  C   ASN A 115      43.644 -35.268   5.198  1.00 90.78           C  
ATOM   1124  O   ASN A 115      43.201 -34.548   4.299  1.00 91.07           O  
ATOM   1125  CB  ASN A 115      42.337 -37.379   4.692  1.00 92.47           C  
ATOM   1126  CG  ASN A 115      43.443 -38.187   4.049  1.00121.62           C  
ATOM   1127  OD1 ASN A 115      44.504 -38.436   4.642  1.00114.49           O  
ATOM   1128  ND2 ASN A 115      43.185 -38.622   2.816  1.00121.39           N  
ATOM   1129  H   ASN A 115      40.866 -35.470   5.869  1.00 84.56           H  
ATOM   1130  HA  ASN A 115      43.382 -36.933   6.509  1.00 87.27           H  
ATOM   1131  HB2 ASN A 115      41.837 -36.812   3.907  1.00 92.47           H  
ATOM   1132  HB3 ASN A 115      41.631 -38.077   5.141  1.00 92.47           H  
ATOM   1133 HD21 ASN A 115      42.306 -38.394   2.373  1.00121.39           H  
ATOM   1134 HD22 ASN A 115      43.868 -39.180   2.324  1.00121.39           H  
ATOM   1135  N   ILE A 116      44.866 -35.105   5.736  1.00 86.31           N  
ATOM   1136  CA  ILE A 116      45.812 -34.075   5.292  1.00 86.26           C  
ATOM   1137  C   ILE A 116      47.056 -34.733   4.687  1.00 93.55           C  
ATOM   1138  O   ILE A 116      47.678 -35.582   5.331  1.00 93.69           O  
ATOM   1139  CB  ILE A 116      46.166 -33.060   6.426  1.00 86.36           C  
ATOM   1140  CG1 ILE A 116      44.898 -32.506   7.127  1.00 83.63           C  
ATOM   1141  CG2 ILE A 116      47.047 -31.915   5.891  1.00 87.54           C  
ATOM   1142  CD1 ILE A 116      45.111 -31.974   8.548  1.00 87.70           C  
ATOM   1143  H   ILE A 116      45.147 -35.723   6.484  1.00 86.31           H  
ATOM   1144  HA  ILE A 116      45.328 -33.483   4.515  1.00 86.26           H  
ATOM   1145  HB  ILE A 116      46.737 -33.605   7.177  1.00 86.36           H  
ATOM   1146 HG12 ILE A 116      44.506 -31.691   6.518  1.00 83.63           H  
ATOM   1147 HG13 ILE A 116      44.163 -33.309   7.175  1.00 83.63           H  
ATOM   1148 HG21 ILE A 116      47.952 -32.330   5.446  1.00 87.54           H  
ATOM   1149 HG22 ILE A 116      46.495 -31.354   5.136  1.00 87.54           H  
ATOM   1150 HG23 ILE A 116      47.317 -31.251   6.712  1.00 87.54           H  
ATOM   1151 HD11 ILE A 116      45.474 -32.779   9.187  1.00 87.70           H  
ATOM   1152 HD12 ILE A 116      45.844 -31.167   8.528  1.00 87.70           H  
ATOM   1153 HD13 ILE A 116      44.166 -31.597   8.940  1.00 87.70           H  
ATOM   1154  N   THR A 117      47.411 -34.340   3.451  1.00 92.62           N  
ATOM   1155  CA  THR A 117      48.588 -34.854   2.745  1.00 96.09           C  
ATOM   1156  C   THR A 117      49.863 -34.233   3.327  1.00 99.88           C  
ATOM   1157  O   THR A 117      49.800 -33.148   3.911  1.00 96.66           O  
ATOM   1158  CB  THR A 117      48.479 -34.612   1.225  1.00108.16           C  
ATOM   1159  OG1 THR A 117      48.284 -33.220   0.971  1.00106.82           O  
ATOM   1160  CG2 THR A 117      47.374 -35.428   0.573  1.00108.26           C  
ATOM   1161  H   THR A 117      46.836 -33.654   2.984  1.00 92.62           H  
ATOM   1162  HA  THR A 117      48.638 -35.933   2.891  1.00 96.09           H  
ATOM   1163  HB  THR A 117      49.416 -34.944   0.778  1.00108.16           H  
ATOM   1164 HG21 THR A 117      47.543 -36.487   0.766  1.00108.26           H  
ATOM   1165 HG22 THR A 117      46.411 -35.132   0.988  1.00108.26           H  
ATOM   1166 HG23 THR A 117      47.376 -35.249  -0.502  1.00108.26           H  
ATOM   1167  HG1 THR A 117      47.453 -32.964   1.378  1.00106.82           H  
ATOM   1168  N   ASP A 118      51.013 -34.925   3.174  1.00 99.66           N  
ATOM   1169  CA  ASP A 118      52.314 -34.461   3.664  1.00 99.97           C  
ATOM   1170  C   ASP A 118      52.758 -33.201   2.916  1.00103.99           C  
ATOM   1171  O   ASP A 118      52.888 -33.218   1.687  1.00106.21           O  
ATOM   1172  CB  ASP A 118      53.381 -35.571   3.549  1.00105.29           C  
ATOM   1173  CG  ASP A 118      53.149 -36.813   4.399  1.00116.74           C  
ATOM   1174  OD1 ASP A 118      52.099 -36.884   5.085  1.00114.59           O  
ATOM   1175  OD2 ASP A 118      54.017 -37.714   4.379  1.00125.29           O1-
ATOM   1176  H   ASP A 118      50.974 -35.813   2.694  1.00 99.66           H  
ATOM   1177  HA  ASP A 118      52.204 -34.211   4.719  1.00 99.97           H  
ATOM   1178  HB2 ASP A 118      54.340 -35.143   3.840  1.00105.29           H  
ATOM   1179  HB3 ASP A 118      53.425 -35.884   2.506  1.00105.29           H  
ATOM   1180  N   GLY A 119      52.942 -32.119   3.670  1.00 97.65           N  
ATOM   1181  CA  GLY A 119      53.350 -30.821   3.147  1.00 97.67           C  
ATOM   1182  C   GLY A 119      52.255 -30.058   2.427  1.00100.66           C  
ATOM   1183  O   GLY A 119      52.543 -29.306   1.494  1.00102.10           O  
ATOM   1184  H   GLY A 119      52.790 -32.203   4.665  1.00 97.65           H  
ATOM   1185  HA2 GLY A 119      53.696 -30.212   3.982  1.00 97.67           H  
ATOM   1186  HA3 GLY A 119      54.171 -30.979   2.447  1.00 97.67           H  
ATOM   1187  N   ALA A 120      50.990 -30.235   2.860  1.00 94.74           N  
ATOM   1188  CA  ALA A 120      49.824 -29.562   2.282  1.00 93.49           C  
ATOM   1189  C   ALA A 120      49.829 -28.059   2.573  1.00 95.17           C  
ATOM   1190  O   ALA A 120      49.362 -27.276   1.743  1.00 95.39           O  
ATOM   1191  CB  ALA A 120      48.542 -30.191   2.803  1.00 92.21           C  
ATOM   1192  H   ALA A 120      50.837 -30.871   3.630  1.00 94.74           H  
ATOM   1193  HA  ALA A 120      49.876 -29.689   1.201  1.00 93.49           H  
ATOM   1194  HB1 ALA A 120      48.534 -31.254   2.560  1.00 92.21           H  
ATOM   1195  HB2 ALA A 120      48.489 -30.065   3.884  1.00 92.21           H  
ATOM   1196  HB3 ALA A 120      47.684 -29.705   2.338  1.00 92.21           H  
ATOM   1197  N   PHE A 121      50.361 -27.665   3.746  1.00 89.42           N  
ATOM   1198  CA  PHE A 121      50.459 -26.271   4.185  1.00 87.49           C  
ATOM   1199  C   PHE A 121      51.850 -25.662   3.916  1.00 94.31           C  
ATOM   1200  O   PHE A 121      52.000 -24.441   3.996  1.00 93.70           O  
ATOM   1201  CB  PHE A 121      50.097 -26.147   5.678  1.00 85.54           C  
ATOM   1202  CG  PHE A 121      48.707 -26.607   6.048  1.00 84.46           C  
ATOM   1203  CD1 PHE A 121      47.613 -25.765   5.891  1.00 85.65           C  
ATOM   1204  CD2 PHE A 121      48.496 -27.872   6.586  1.00 85.75           C  
ATOM   1205  CE1 PHE A 121      46.328 -26.191   6.236  1.00 84.59           C  
ATOM   1206  CE2 PHE A 121      47.211 -28.295   6.936  1.00 86.60           C  
ATOM   1207  CZ  PHE A 121      46.137 -27.449   6.765  1.00 83.27           C  
ATOM   1208  H   PHE A 121      50.717 -28.379   4.365  1.00 89.42           H  
ATOM   1209  HA  PHE A 121      49.742 -25.702   3.594  1.00 87.49           H  
ATOM   1210  HB2 PHE A 121      50.811 -26.742   6.248  1.00 85.54           H  
ATOM   1211  HB3 PHE A 121      50.191 -25.098   5.961  1.00 85.54           H  
ATOM   1212  HD1 PHE A 121      47.758 -24.770   5.498  1.00 85.65           H  
ATOM   1213  HD2 PHE A 121      49.335 -28.535   6.735  1.00 85.75           H  
ATOM   1214  HE1 PHE A 121      45.484 -25.534   6.088  1.00 84.59           H  
ATOM   1215  HE2 PHE A 121      47.060 -29.285   7.340  1.00 86.60           H  
ATOM   1216  HZ  PHE A 121      45.145 -27.772   7.046  1.00 83.27           H  
ATOM   1217  N   LEU A 122      52.851 -26.512   3.578  1.00 93.54           N  
ATOM   1218  CA  LEU A 122      54.253 -26.156   3.310  1.00 95.85           C  
ATOM   1219  C   LEU A 122      54.447 -24.996   2.312  1.00101.98           C  
ATOM   1220  O   LEU A 122      55.401 -24.229   2.461  1.00102.63           O  
ATOM   1221  CB  LEU A 122      55.032 -27.406   2.852  1.00 98.65           C  
ATOM   1222  CG  LEU A 122      56.563 -27.370   2.954  1.00105.30           C  
ATOM   1223  CD1 LEU A 122      57.035 -27.603   4.382  1.00103.38           C  
ATOM   1224  CD2 LEU A 122      57.182 -28.412   2.055  1.00111.78           C  
ATOM   1225  H   LEU A 122      52.609 -27.490   3.503  1.00 93.54           H  
ATOM   1226  HA  LEU A 122      54.652 -25.784   4.254  1.00 95.85           H  
ATOM   1227  HB2 LEU A 122      54.685 -28.245   3.455  1.00 98.65           H  
ATOM   1228  HB3 LEU A 122      54.780 -27.582   1.806  1.00 98.65           H  
ATOM   1229  HG  LEU A 122      56.881 -26.376   2.638  1.00105.30           H  
ATOM   1230 HD11 LEU A 122      56.598 -26.849   5.037  1.00103.38           H  
ATOM   1231 HD12 LEU A 122      56.723 -28.594   4.710  1.00103.38           H  
ATOM   1232 HD13 LEU A 122      58.122 -27.532   4.422  1.00103.38           H  
ATOM   1233 HD21 LEU A 122      56.862 -29.404   2.374  1.00111.78           H  
ATOM   1234 HD22 LEU A 122      56.863 -28.241   1.027  1.00111.78           H  
ATOM   1235 HD23 LEU A 122      58.268 -28.344   2.114  1.00111.78           H  
ATOM   1236  N   ASN A 123      53.542 -24.863   1.319  1.00 99.27           N  
ATOM   1237  CA  ASN A 123      53.586 -23.802   0.304  1.00101.03           C  
ATOM   1238  C   ASN A 123      53.259 -22.407   0.870  1.00102.70           C  
ATOM   1239  O   ASN A 123      53.613 -21.402   0.248  1.00104.23           O  
ATOM   1240  CB  ASN A 123      52.682 -24.144  -0.893  1.00103.32           C  
ATOM   1241  CG  ASN A 123      51.210 -24.254  -0.565  1.00120.92           C  
ATOM   1242  OD1 ASN A 123      50.779 -25.102   0.227  1.00111.69           O  
ATOM   1243  ND2 ASN A 123      50.401 -23.416  -1.196  1.00112.37           N  
ATOM   1244  H   ASN A 123      52.789 -25.534   1.271  1.00 99.27           H  
ATOM   1245  HA  ASN A 123      54.618 -23.753  -0.045  1.00101.03           H  
ATOM   1246  HB2 ASN A 123      53.010 -25.099  -1.304  1.00103.32           H  
ATOM   1247  HB3 ASN A 123      52.805 -23.364  -1.644  1.00103.32           H  
ATOM   1248 HD21 ASN A 123      49.405 -23.459  -1.036  1.00112.37           H  
ATOM   1249 HD22 ASN A 123      50.781 -22.734  -1.837  1.00112.37           H  
ATOM   1250  N   LEU A 124      52.589 -22.351   2.041  1.00 95.39           N  
ATOM   1251  CA  LEU A 124      52.205 -21.104   2.709  1.00 93.13           C  
ATOM   1252  C   LEU A 124      53.344 -20.614   3.613  1.00 96.73           C  
ATOM   1253  O   LEU A 124      53.493 -21.086   4.746  1.00 94.89           O  
ATOM   1254  CB  LEU A 124      50.889 -21.275   3.502  1.00 89.75           C  
ATOM   1255  CG  LEU A 124      49.703 -21.908   2.761  1.00 94.36           C  
ATOM   1256  CD1 LEU A 124      48.800 -22.658   3.717  1.00 91.52           C  
ATOM   1257  CD2 LEU A 124      48.915 -20.873   1.979  1.00 97.41           C  
ATOM   1258  H   LEU A 124      52.337 -23.223   2.484  1.00 95.39           H  
ATOM   1259  HA  LEU A 124      52.024 -20.346   1.946  1.00 93.13           H  
ATOM   1260  HB2 LEU A 124      51.106 -21.900   4.368  1.00 89.75           H  
ATOM   1261  HB3 LEU A 124      50.577 -20.286   3.837  1.00 89.75           H  
ATOM   1262  HG  LEU A 124      50.112 -22.622   2.047  1.00 94.36           H  
ATOM   1263 HD11 LEU A 124      49.377 -23.421   4.239  1.00 91.52           H  
ATOM   1264 HD12 LEU A 124      48.379 -21.961   4.442  1.00 91.52           H  
ATOM   1265 HD13 LEU A 124      47.993 -23.132   3.158  1.00 91.52           H  
ATOM   1266 HD21 LEU A 124      48.492 -20.142   2.668  1.00 97.41           H  
ATOM   1267 HD22 LEU A 124      49.577 -20.368   1.275  1.00 97.41           H  
ATOM   1268 HD23 LEU A 124      48.111 -21.365   1.432  1.00 97.41           H  
ATOM   1269  N   LYS A 125      54.163 -19.684   3.088  1.00 94.70           N  
ATOM   1270  CA  LYS A 125      55.325 -19.112   3.776  1.00 94.56           C  
ATOM   1271  C   LYS A 125      54.971 -18.085   4.862  1.00 94.77           C  
ATOM   1272  O   LYS A 125      55.808 -17.807   5.724  1.00 93.56           O  
ATOM   1273  CB  LYS A 125      56.261 -18.416   2.741  1.00  0.00           C  
ATOM   1274  CG  LYS A 125      56.603 -19.281   1.515  1.00  0.00           C  
ATOM   1275  CD  LYS A 125      57.198 -20.655   1.863  1.00  0.00           C  
ATOM   1276  CE  LYS A 125      57.583 -21.403   0.584  1.00  0.00           C  
ATOM   1277  NZ  LYS A 125      58.181 -22.712   0.889  1.00  0.00           N1+
ATOM   1278  H   LYS A 125      53.622 -18.956   2.643  1.00 94.70           H  
ATOM   1279  HA  LYS A 125      55.815 -19.952   4.269  1.00 94.56           H  
ATOM   1280  HB2 LYS A 125      57.191 -18.152   3.244  1.00  0.00           H  
ATOM   1281  HB3 LYS A 125      55.768 -17.509   2.391  1.00  0.00           H  
ATOM   1282  HG2 LYS A 125      57.326 -18.741   0.904  1.00  0.00           H  
ATOM   1283  HG3 LYS A 125      55.690 -19.440   0.942  1.00  0.00           H  
ATOM   1284  HD2 LYS A 125      56.460 -21.239   2.413  1.00  0.00           H  
ATOM   1285  HD3 LYS A 125      58.086 -20.517   2.479  1.00  0.00           H  
ATOM   1286  HE2 LYS A 125      58.303 -20.804   0.026  1.00  0.00           H  
ATOM   1287  HE3 LYS A 125      56.689 -21.553  -0.022  1.00  0.00           H  
ATOM   1288  HZ1 LYS A 125      59.011 -22.581   1.449  1.00  0.00           H  
ATOM   1289  HZ2 LYS A 125      57.517 -23.277   1.398  1.00  0.00           H  
ATOM   1290  HZ3 LYS A 125      58.428 -23.179   0.027  1.00  0.00           H  
ATOM   1291  N   ASN A 126      53.748 -17.522   4.816  1.00 89.38           N  
ATOM   1292  CA  ASN A 126      53.284 -16.511   5.770  1.00 86.85           C  
ATOM   1293  C   ASN A 126      52.363 -17.058   6.870  1.00 86.70           C  
ATOM   1294  O   ASN A 126      51.921 -16.285   7.726  1.00 84.33           O  
ATOM   1295  CB  ASN A 126      52.625 -15.341   5.032  1.00 89.11           C  
ATOM   1296  CG  ASN A 126      53.594 -14.418   4.333  1.00116.93           C  
ATOM   1297  OD1 ASN A 126      54.467 -14.841   3.562  1.00112.67           O  
ATOM   1298  ND2 ASN A 126      53.439 -13.125   4.564  1.00109.99           N  
ATOM   1299  H   ASN A 126      53.116 -17.813   4.084  1.00 89.38           H  
ATOM   1300  HA  ASN A 126      54.175 -16.158   6.290  1.00 86.85           H  
ATOM   1301  HB2 ASN A 126      52.060 -14.756   5.757  1.00 89.11           H  
ATOM   1302  HB3 ASN A 126      51.944 -15.749   4.285  1.00 89.11           H  
ATOM   1303 HD21 ASN A 126      52.719 -12.808   5.197  1.00109.99           H  
ATOM   1304 HD22 ASN A 126      54.041 -12.455   4.107  1.00109.99           H  
ATOM   1305  N   LEU A 127      52.090 -18.382   6.863  1.00 82.11           N  
ATOM   1306  CA  LEU A 127      51.227 -19.037   7.852  1.00 78.68           C  
ATOM   1307  C   LEU A 127      51.873 -19.033   9.240  1.00 81.00           C  
ATOM   1308  O   LEU A 127      52.953 -19.597   9.426  1.00 82.07           O  
ATOM   1309  CB  LEU A 127      50.843 -20.464   7.403  1.00 78.78           C  
ATOM   1310  CG  LEU A 127      49.760 -21.193   8.215  1.00 80.45           C  
ATOM   1311  CD1 LEU A 127      48.394 -20.561   8.020  1.00 79.32           C  
ATOM   1312  CD2 LEU A 127      49.699 -22.657   7.846  1.00 83.00           C  
ATOM   1313  H   LEU A 127      52.503 -18.951   6.138  1.00 82.11           H  
ATOM   1314  HA  LEU A 127      50.304 -18.462   7.923  1.00 78.68           H  
ATOM   1315  HB2 LEU A 127      50.492 -20.399   6.373  1.00 78.78           H  
ATOM   1316  HB3 LEU A 127      51.746 -21.073   7.441  1.00 78.78           H  
ATOM   1317  HG  LEU A 127      50.035 -21.102   9.266  1.00 80.45           H  
ATOM   1318 HD11 LEU A 127      48.436 -19.510   8.304  1.00 79.32           H  
ATOM   1319 HD12 LEU A 127      48.102 -20.643   6.973  1.00 79.32           H  
ATOM   1320 HD13 LEU A 127      47.663 -21.076   8.643  1.00 79.32           H  
ATOM   1321 HD21 LEU A 127      49.424 -22.756   6.796  1.00 83.00           H  
ATOM   1322 HD22 LEU A 127      50.675 -23.114   8.011  1.00 83.00           H  
ATOM   1323 HD23 LEU A 127      48.954 -23.157   8.465  1.00 83.00           H  
ATOM   1324  N   ARG A 128      51.214 -18.354  10.198  1.00 74.37           N  
ATOM   1325  CA  ARG A 128      51.681 -18.207  11.576  1.00 72.42           C  
ATOM   1326  C   ARG A 128      50.761 -18.925  12.563  1.00 72.74           C  
ATOM   1327  O   ARG A 128      51.238 -19.463  13.564  1.00 70.98           O  
ATOM   1328  CB  ARG A 128      51.824 -16.717  11.950  1.00 72.94           C  
ATOM   1329  CG  ARG A 128      52.904 -15.969  11.164  1.00 87.97           C  
ATOM   1330  CD  ARG A 128      54.236 -15.941  11.887  1.00102.18           C  
ATOM   1331  NE  ARG A 128      55.353 -15.648  10.985  1.00116.22           N  
ATOM   1332  CZ  ARG A 128      55.817 -14.427  10.736  1.00134.06           C  
ATOM   1333  NH1 ARG A 128      55.259 -13.366  11.308  1.00122.35           N  
ATOM   1334  NH2 ARG A 128      56.838 -14.256   9.908  1.00123.65           N1+
ATOM   1335  H   ARG A 128      50.338 -17.917   9.948  1.00 74.37           H  
ATOM   1336  HA  ARG A 128      52.663 -18.676  11.640  1.00 72.42           H  
ATOM   1337  HB2 ARG A 128      50.868 -16.226  11.767  1.00 72.94           H  
ATOM   1338  HB3 ARG A 128      52.068 -16.654  13.010  1.00 72.94           H  
ATOM   1339  HG2 ARG A 128      52.572 -14.943  11.004  1.00 87.97           H  
ATOM   1340  HG3 ARG A 128      53.040 -16.462  10.201  1.00 87.97           H  
ATOM   1341  HD2 ARG A 128      54.404 -16.914  12.349  1.00102.18           H  
ATOM   1342  HD3 ARG A 128      54.199 -15.173  12.660  1.00102.18           H  
ATOM   1343  HE  ARG A 128      55.801 -16.426  10.521  1.00116.22           H  
ATOM   1344 HH11 ARG A 128      55.613 -12.441  11.110  1.00122.35           H  
ATOM   1345 HH12 ARG A 128      54.481 -13.484  11.941  1.00122.35           H  
ATOM   1346 HH21 ARG A 128      57.267 -15.055   9.463  1.00123.65           H  
ATOM   1347 HH22 ARG A 128      57.187 -13.327   9.722  1.00123.65           H  
ATOM   1348  N   GLU A 129      49.449 -18.938  12.282  1.00 68.04           N  
ATOM   1349  CA  GLU A 129      48.451 -19.586  13.130  1.00 65.36           C  
ATOM   1350  C   GLU A 129      47.700 -20.665  12.353  1.00 68.70           C  
ATOM   1351  O   GLU A 129      47.179 -20.398  11.269  1.00 69.03           O  
ATOM   1352  CB  GLU A 129      47.488 -18.545  13.727  1.00 65.07           C  
ATOM   1353  CG  GLU A 129      46.647 -19.076  14.878  1.00 75.40           C  
ATOM   1354  CD  GLU A 129      45.829 -18.066  15.663  1.00 99.85           C  
ATOM   1355  OE1 GLU A 129      46.136 -16.852  15.598  1.00103.81           O  
ATOM   1356  OE2 GLU A 129      44.901 -18.500  16.382  1.00 90.15           O1-
ATOM   1357  H   GLU A 129      49.135 -18.476  11.441  1.00 68.04           H  
ATOM   1358  HA  GLU A 129      48.964 -20.074  13.958  1.00 65.36           H  
ATOM   1359  HB2 GLU A 129      48.076 -17.702  14.091  1.00 65.07           H  
ATOM   1360  HB3 GLU A 129      46.816 -18.206  12.938  1.00 65.07           H  
ATOM   1361  HG2 GLU A 129      47.323 -19.567  15.579  1.00 75.40           H  
ATOM   1362  HG3 GLU A 129      45.954 -19.810  14.467  1.00 75.40           H  
ATOM   1363  N   LEU A 130      47.666 -21.886  12.906  1.00 64.06           N  
ATOM   1364  CA  LEU A 130      46.977 -23.032  12.316  1.00 63.91           C  
ATOM   1365  C   LEU A 130      46.233 -23.798  13.402  1.00 65.43           C  
ATOM   1366  O   LEU A 130      46.856 -24.357  14.310  1.00 65.17           O  
ATOM   1367  CB  LEU A 130      47.961 -23.941  11.552  1.00 66.31           C  
ATOM   1368  CG  LEU A 130      47.375 -25.100  10.735  1.00 71.91           C  
ATOM   1369  CD1 LEU A 130      46.591 -24.598   9.531  1.00 72.76           C  
ATOM   1370  CD2 LEU A 130      48.472 -26.014  10.259  1.00 76.64           C  
ATOM   1371  H   LEU A 130      48.146 -22.022  13.784  1.00 64.06           H  
ATOM   1372  HA  LEU A 130      46.250 -22.671  11.589  1.00 63.91           H  
ATOM   1373  HB2 LEU A 130      48.521 -23.308  10.864  1.00 66.31           H  
ATOM   1374  HB3 LEU A 130      48.642 -24.372  12.286  1.00 66.31           H  
ATOM   1375  HG  LEU A 130      46.696 -25.645  11.391  1.00 71.91           H  
ATOM   1376 HD11 LEU A 130      45.791 -23.938   9.868  1.00 72.76           H  
ATOM   1377 HD12 LEU A 130      47.258 -24.050   8.866  1.00 72.76           H  
ATOM   1378 HD13 LEU A 130      46.162 -25.446   8.998  1.00 72.76           H  
ATOM   1379 HD21 LEU A 130      49.146 -25.462   9.605  1.00 76.64           H  
ATOM   1380 HD22 LEU A 130      49.027 -26.393  11.117  1.00 76.64           H  
ATOM   1381 HD23 LEU A 130      48.037 -26.849   9.711  1.00 76.64           H  
ATOM   1382  N   LEU A 131      44.899 -23.792  13.321  1.00 59.68           N  
ATOM   1383  CA  LEU A 131      44.039 -24.464  14.289  1.00 57.20           C  
ATOM   1384  C   LEU A 131      43.481 -25.738  13.674  1.00 61.47           C  
ATOM   1385  O   LEU A 131      42.775 -25.684  12.666  1.00 61.55           O  
ATOM   1386  CB  LEU A 131      42.909 -23.531  14.784  1.00 55.24           C  
ATOM   1387  CG  LEU A 131      43.310 -22.134  15.282  1.00 59.13           C  
ATOM   1388  CD1 LEU A 131      42.102 -21.233  15.386  1.00 58.25           C  
ATOM   1389  CD2 LEU A 131      44.019 -22.193  16.622  1.00 60.56           C  
ATOM   1390  H   LEU A 131      44.466 -23.299  12.553  1.00 59.68           H  
ATOM   1391  HA  LEU A 131      44.633 -24.728  15.164  1.00 57.20           H  
ATOM   1392  HB2 LEU A 131      42.212 -23.395  13.957  1.00 55.24           H  
ATOM   1393  HB3 LEU A 131      42.403 -24.038  15.606  1.00 55.24           H  
ATOM   1394  HG  LEU A 131      44.003 -21.723  14.548  1.00 59.13           H  
ATOM   1395 HD11 LEU A 131      41.611 -21.170  14.415  1.00 58.25           H  
ATOM   1396 HD12 LEU A 131      41.406 -21.641  16.119  1.00 58.25           H  
ATOM   1397 HD13 LEU A 131      42.417 -20.238  15.699  1.00 58.25           H  
ATOM   1398 HD21 LEU A 131      43.343 -22.602  17.373  1.00 60.56           H  
ATOM   1399 HD22 LEU A 131      44.899 -22.831  16.540  1.00 60.56           H  
ATOM   1400 HD23 LEU A 131      44.324 -21.189  16.916  1.00 60.56           H  
ATOM   1401  N   LEU A 132      43.838 -26.890  14.261  1.00 58.58           N  
ATOM   1402  CA  LEU A 132      43.404 -28.211  13.804  1.00 59.58           C  
ATOM   1403  C   LEU A 132      42.819 -29.022  14.968  1.00 62.64           C  
ATOM   1404  O   LEU A 132      43.310 -30.106  15.299  1.00 63.29           O  
ATOM   1405  CB  LEU A 132      44.556 -28.965  13.097  1.00 62.00           C  
ATOM   1406  CG  LEU A 132      45.004 -28.441  11.727  1.00 68.20           C  
ATOM   1407  CD1 LEU A 132      46.369 -28.974  11.371  1.00 70.29           C  
ATOM   1408  CD2 LEU A 132      44.009 -28.806  10.636  1.00 71.72           C  
ATOM   1409  H   LEU A 132      44.444 -26.843  15.068  1.00 58.58           H  
ATOM   1410  HA  LEU A 132      42.612 -28.075  13.067  1.00 59.58           H  
ATOM   1411  HB2 LEU A 132      45.422 -28.934  13.758  1.00 62.00           H  
ATOM   1412  HB3 LEU A 132      44.237 -29.999  12.964  1.00 62.00           H  
ATOM   1413  HG  LEU A 132      45.052 -27.354  11.797  1.00 68.20           H  
ATOM   1414 HD11 LEU A 132      47.084 -28.688  12.143  1.00 70.29           H  
ATOM   1415 HD12 LEU A 132      46.327 -30.061  11.300  1.00 70.29           H  
ATOM   1416 HD13 LEU A 132      46.683 -28.559  10.413  1.00 70.29           H  
ATOM   1417 HD21 LEU A 132      43.946 -29.891  10.550  1.00 71.72           H  
ATOM   1418 HD22 LEU A 132      43.028 -28.404  10.890  1.00 71.72           H  
ATOM   1419 HD23 LEU A 132      44.340 -28.385   9.687  1.00 71.72           H  
ATOM   1420  N   GLU A 133      41.760 -28.476  15.587  1.00 57.69           N  
ATOM   1421  CA  GLU A 133      41.064 -29.087  16.723  1.00 56.61           C  
ATOM   1422  C   GLU A 133      39.895 -29.947  16.262  1.00 62.53           C  
ATOM   1423  O   GLU A 133      39.206 -29.581  15.309  1.00 62.60           O  
ATOM   1424  CB  GLU A 133      40.550 -28.017  17.699  1.00 55.71           C  
ATOM   1425  CG  GLU A 133      41.623 -27.202  18.399  1.00 64.15           C  
ATOM   1426  CD  GLU A 133      41.119 -25.998  19.174  1.00 82.60           C  
ATOM   1427  OE1 GLU A 133      39.976 -26.041  19.684  1.00 74.33           O  
ATOM   1428  OE2 GLU A 133      41.880 -25.010  19.285  1.00 80.43           O1-
ATOM   1429  H   GLU A 133      41.421 -27.587  15.248  1.00 57.69           H  
ATOM   1430  HA  GLU A 133      41.789 -29.720  17.234  1.00 56.61           H  
ATOM   1431  HB2 GLU A 133      39.917 -27.329  17.140  1.00 55.71           H  
ATOM   1432  HB3 GLU A 133      39.956 -28.517  18.464  1.00 55.71           H  
ATOM   1433  HG2 GLU A 133      42.323 -26.847  17.643  1.00 64.15           H  
ATOM   1434  HG3 GLU A 133      42.143 -27.858  19.097  1.00 64.15           H  
ATOM   1435  N   ASP A 134      39.658 -31.079  16.962  1.00 60.46           N  
ATOM   1436  CA  ASP A 134      38.563 -32.028  16.719  1.00 61.59           C  
ATOM   1437  C   ASP A 134      38.459 -32.457  15.234  1.00 67.10           C  
ATOM   1438  O   ASP A 134      37.442 -32.227  14.574  1.00 66.79           O  
ATOM   1439  CB  ASP A 134      37.232 -31.465  17.275  1.00 62.20           C  
ATOM   1440  CG  ASP A 134      36.094 -32.461  17.357  1.00 78.60           C  
ATOM   1441  OD1 ASP A 134      36.242 -33.477  18.080  1.00 81.28           O  
ATOM   1442  OD2 ASP A 134      35.039 -32.209  16.728  1.00 85.63           O1-
ATOM   1443  H   ASP A 134      40.291 -31.291  17.720  1.00 60.46           H  
ATOM   1444  HA  ASP A 134      38.790 -32.945  17.262  1.00 61.59           H  
ATOM   1445  HB2 ASP A 134      36.917 -30.645  16.629  1.00 62.20           H  
ATOM   1446  HB3 ASP A 134      37.420 -31.085  18.279  1.00 62.20           H  
ATOM   1447  N   ASN A 135      39.540 -33.058  14.715  1.00 65.20           N  
ATOM   1448  CA  ASN A 135      39.610 -33.520  13.327  1.00 67.27           C  
ATOM   1449  C   ASN A 135      39.852 -35.033  13.211  1.00 73.34           C  
ATOM   1450  O   ASN A 135      39.931 -35.550  12.091  1.00 75.23           O  
ATOM   1451  CB  ASN A 135      40.682 -32.738  12.552  1.00 69.05           C  
ATOM   1452  CG  ASN A 135      40.383 -31.273  12.339  1.00 88.58           C  
ATOM   1453  ND2 ASN A 135      41.260 -30.420  12.476  1.00 84.60           N  
ATOM   1454  OD1 ASN A 135      39.161 -30.942  11.942  1.00 77.39           O  
ATOM   1455  H   ASN A 135      40.344 -33.199  15.310  1.00 65.20           H  
ATOM   1456  HA  ASN A 135      38.634 -33.326  12.882  1.00 67.27           H  
ATOM   1457  HB2 ASN A 135      40.798 -33.204  11.573  1.00 69.05           H  
ATOM   1458  HB3 ASN A 135      41.619 -32.814  13.104  1.00 69.05           H  
ATOM   1459 HD21 ASN A 135      41.055 -29.450  12.285  1.00 84.60           H  
ATOM   1460 HD22 ASN A 135      42.185 -30.691  12.779  1.00 84.60           H  
ATOM   1461  N   GLN A 136      39.948 -35.737  14.372  1.00 69.31           N  
ATOM   1462  CA  GLN A 136      40.201 -37.183  14.500  1.00 71.19           C  
ATOM   1463  C   GLN A 136      41.531 -37.592  13.833  1.00 78.02           C  
ATOM   1464  O   GLN A 136      41.622 -38.666  13.227  1.00 80.49           O  
ATOM   1465  CB  GLN A 136      38.975 -37.969  13.973  1.00  0.00           C  
ATOM   1466  CG  GLN A 136      37.829 -38.132  14.991  1.00  0.00           C  
ATOM   1467  CD  GLN A 136      37.015 -36.862  15.249  1.00  0.00           C  
ATOM   1468  NE2 GLN A 136      36.018 -36.614  14.572  1.00  0.00           N  
ATOM   1469  OE1 GLN A 136      37.412 -36.072  16.249  1.00  0.00           O  
ATOM   1470  H   GLN A 136      39.063 -35.518  14.810  1.00 69.31           H  
ATOM   1471  HA  GLN A 136      40.325 -37.439  15.552  1.00 71.19           H  
ATOM   1472  HB2 GLN A 136      38.599 -37.505  13.059  1.00  0.00           H  
ATOM   1473  HB3 GLN A 136      39.283 -38.983  13.720  1.00  0.00           H  
ATOM   1474  HG2 GLN A 136      37.149 -38.896  14.611  1.00  0.00           H  
ATOM   1475  HG3 GLN A 136      38.238 -38.504  15.932  1.00  0.00           H  
ATOM   1476 HE21 GLN A 136      35.469 -35.789  14.765  1.00  0.00           H  
ATOM   1477 HE22 GLN A 136      35.749 -37.236  13.823  1.00  0.00           H  
ATOM   1478  N   LEU A 137      42.564 -36.724  13.953  1.00 73.63           N  
ATOM   1479  CA  LEU A 137      43.890 -36.945  13.371  1.00 75.40           C  
ATOM   1480  C   LEU A 137      44.637 -38.068  14.101  1.00 80.82           C  
ATOM   1481  O   LEU A 137      44.789 -37.981  15.320  1.00 78.83           O  
ATOM   1482  CB  LEU A 137      44.730 -35.651  13.362  1.00 74.24           C  
ATOM   1483  CG  LEU A 137      44.243 -34.489  12.487  1.00 77.92           C  
ATOM   1484  CD1 LEU A 137      45.016 -33.229  12.795  1.00 76.65           C  
ATOM   1485  CD2 LEU A 137      44.364 -34.808  11.005  1.00 82.61           C  
ATOM   1486  H   LEU A 137      42.411 -35.873  14.475  1.00 73.63           H  
ATOM   1487  HA  LEU A 137      43.739 -37.252  12.336  1.00 75.40           H  
ATOM   1488  HB2 LEU A 137      44.778 -35.287  14.388  1.00 74.24           H  
ATOM   1489  HB3 LEU A 137      45.732 -35.916  13.023  1.00 74.24           H  
ATOM   1490  HG  LEU A 137      43.189 -34.335  12.719  1.00 77.92           H  
ATOM   1491 HD11 LEU A 137      44.909 -32.986  13.852  1.00 76.65           H  
ATOM   1492 HD12 LEU A 137      46.070 -33.383  12.563  1.00 76.65           H  
ATOM   1493 HD13 LEU A 137      44.628 -32.408  12.192  1.00 76.65           H  
ATOM   1494 HD21 LEU A 137      45.412 -34.966  10.752  1.00 82.61           H  
ATOM   1495 HD22 LEU A 137      43.796 -35.711  10.780  1.00 82.61           H  
ATOM   1496 HD23 LEU A 137      43.970 -33.976  10.421  1.00 82.61           H  
ATOM   1497  N   PRO A 138      45.097 -39.130  13.391  1.00 80.43           N  
ATOM   1498  CA  PRO A 138      45.797 -40.229  14.086  1.00 82.00           C  
ATOM   1499  C   PRO A 138      47.215 -39.890  14.553  1.00 86.15           C  
ATOM   1500  O   PRO A 138      47.718 -40.520  15.486  1.00 86.23           O  
ATOM   1501  CB  PRO A 138      45.783 -41.360  13.060  1.00 87.14           C  
ATOM   1502  CG  PRO A 138      45.732 -40.675  11.745  1.00 91.82           C  
ATOM   1503  CD  PRO A 138      44.988 -39.389  11.939  1.00 84.06           C  
ATOM   1504  HA  PRO A 138      45.301 -40.481  15.023  1.00 82.00           H  
ATOM   1505  HB2 PRO A 138      46.685 -41.966  13.143  1.00 87.14           H  
ATOM   1506  HB3 PRO A 138      44.907 -41.993  13.198  1.00 87.14           H  
ATOM   1507  HG2 PRO A 138      45.212 -41.300  11.019  1.00 91.82           H  
ATOM   1508  HG3 PRO A 138      46.743 -40.471  11.392  1.00 91.82           H  
ATOM   1509  HD2 PRO A 138      43.945 -39.496  11.641  1.00 84.06           H  
ATOM   1510  HD3 PRO A 138      45.449 -38.584  11.366  1.00 84.06           H  
ATOM   1511  N   GLN A 139      47.853 -38.902  13.900  1.00 82.63           N  
ATOM   1512  CA  GLN A 139      49.205 -38.430  14.202  1.00 82.80           C  
ATOM   1513  C   GLN A 139      49.329 -36.921  13.918  1.00 85.53           C  
ATOM   1514  O   GLN A 139      48.374 -36.309  13.430  1.00 83.82           O  
ATOM   1515  CB  GLN A 139      50.240 -39.257  13.414  1.00  0.00           C  
ATOM   1516  CG  GLN A 139      50.149 -39.082  11.884  1.00  0.00           C  
ATOM   1517  CD  GLN A 139      51.281 -39.780  11.123  1.00  0.00           C  
ATOM   1518  OE1 GLN A 139      51.931 -40.691  11.633  1.00  0.00           O  
ATOM   1519  NE2 GLN A 139      51.516 -39.347   9.881  1.00  0.00           N  
ATOM   1520  H   GLN A 139      47.413 -38.180  13.333  1.00 82.63           H  
ATOM   1521  HA  GLN A 139      49.407 -38.572  15.264  1.00 82.80           H  
ATOM   1522  HB2 GLN A 139      51.238 -38.960  13.739  1.00  0.00           H  
ATOM   1523  HB3 GLN A 139      50.111 -40.312  13.661  1.00  0.00           H  
ATOM   1524  HG2 GLN A 139      49.196 -39.472  11.526  1.00  0.00           H  
ATOM   1525  HG3 GLN A 139      50.188 -38.020  11.643  1.00  0.00           H  
ATOM   1526 HE21 GLN A 139      50.961 -38.596   9.495  1.00  0.00           H  
ATOM   1527 HE22 GLN A 139      52.246 -39.772   9.326  1.00  0.00           H  
ATOM   1528  N   ILE A 140      50.496 -36.324  14.245  1.00 82.38           N  
ATOM   1529  CA  ILE A 140      50.788 -34.907  13.998  1.00 81.04           C  
ATOM   1530  C   ILE A 140      50.978 -34.720  12.474  1.00 87.30           C  
ATOM   1531  O   ILE A 140      51.730 -35.496  11.874  1.00 89.80           O  
ATOM   1532  CB  ILE A 140      52.025 -34.427  14.823  1.00 83.99           C  
ATOM   1533  CG1 ILE A 140      51.723 -34.436  16.332  1.00 82.46           C  
ATOM   1534  CG2 ILE A 140      52.524 -33.036  14.376  1.00 84.06           C  
ATOM   1535  CD1 ILE A 140      52.926 -34.726  17.210  1.00 91.93           C  
ATOM   1536  H   ILE A 140      51.210 -36.886  14.686  1.00 82.38           H  
ATOM   1537  HA  ILE A 140      49.959 -34.284  14.333  1.00 81.04           H  
ATOM   1538  HB  ILE A 140      52.828 -35.137  14.626  1.00 83.99           H  
ATOM   1539 HG12 ILE A 140      51.328 -33.458  16.607  1.00 82.46           H  
ATOM   1540 HG13 ILE A 140      50.969 -35.199  16.524  1.00 82.46           H  
ATOM   1541 HG21 ILE A 140      52.762 -33.060  13.313  1.00 84.06           H  
ATOM   1542 HG22 ILE A 140      51.745 -32.295  14.558  1.00 84.06           H  
ATOM   1543 HG23 ILE A 140      53.417 -32.771  14.942  1.00 84.06           H  
ATOM   1544 HD11 ILE A 140      53.322 -35.713  16.970  1.00 91.93           H  
ATOM   1545 HD12 ILE A 140      53.694 -33.973  17.034  1.00 91.93           H  
ATOM   1546 HD13 ILE A 140      52.626 -34.700  18.258  1.00 91.93           H  
ATOM   1547  N   PRO A 141      50.303 -33.729  11.831  1.00 82.54           N  
ATOM   1548  CA  PRO A 141      50.472 -33.542  10.377  1.00 84.49           C  
ATOM   1549  C   PRO A 141      51.930 -33.405   9.946  1.00 90.64           C  
ATOM   1550  O   PRO A 141      52.692 -32.668  10.573  1.00 89.32           O  
ATOM   1551  CB  PRO A 141      49.670 -32.271  10.088  1.00 84.31           C  
ATOM   1552  CG  PRO A 141      48.660 -32.210  11.174  1.00 85.81           C  
ATOM   1553  CD  PRO A 141      49.358 -32.739  12.387  1.00 80.97           C  
ATOM   1554  HA  PRO A 141      50.126 -34.409   9.815  1.00 84.49           H  
ATOM   1555  HB2 PRO A 141      50.317 -31.394  10.114  1.00 84.31           H  
ATOM   1556  HB3 PRO A 141      49.184 -32.336   9.114  1.00 84.31           H  
ATOM   1557  HG2 PRO A 141      47.797 -32.829  10.929  1.00 85.81           H  
ATOM   1558  HG3 PRO A 141      48.335 -31.182  11.337  1.00 85.81           H  
ATOM   1559  HD2 PRO A 141      48.652 -33.213  13.068  1.00 80.97           H  
ATOM   1560  HD3 PRO A 141      49.889 -31.944  12.910  1.00 80.97           H  
ATOM   1561  N   SER A 142      52.324 -34.170   8.914  1.00 90.25           N  
ATOM   1562  CA  SER A 142      53.690 -34.183   8.392  1.00 92.65           C  
ATOM   1563  C   SER A 142      53.944 -33.021   7.435  1.00 96.69           C  
ATOM   1564  O   SER A 142      53.048 -32.634   6.681  1.00 96.08           O  
ATOM   1565  CB  SER A 142      53.988 -35.510   7.702  1.00 99.83           C  
ATOM   1566  OG  SER A 142      53.850 -36.602   8.597  1.00108.92           O  
ATOM   1567  H   SER A 142      51.639 -34.769   8.475  1.00 90.25           H  
ATOM   1568  HA  SER A 142      54.363 -34.065   9.241  1.00 92.65           H  
ATOM   1569  HB2 SER A 142      55.009 -35.490   7.322  1.00 99.83           H  
ATOM   1570  HB3 SER A 142      53.294 -35.642   6.872  1.00 99.83           H  
ATOM   1571  HG  SER A 142      52.943 -36.606   8.912  1.00108.92           H  
ATOM   1572  N   GLY A 143      55.161 -32.484   7.487  1.00 93.78           N  
ATOM   1573  CA  GLY A 143      55.612 -31.381   6.645  1.00 94.44           C  
ATOM   1574  C   GLY A 143      54.925 -30.055   6.902  1.00 95.61           C  
ATOM   1575  O   GLY A 143      54.564 -29.355   5.951  1.00 95.35           O  
ATOM   1576  H   GLY A 143      55.816 -32.866   8.154  1.00 93.78           H  
ATOM   1577  HA2 GLY A 143      56.681 -31.245   6.810  1.00 94.44           H  
ATOM   1578  HA3 GLY A 143      55.437 -31.656   5.605  1.00 94.44           H  
ATOM   1579  N   LEU A 144      54.741 -29.699   8.188  1.00 90.05           N  
ATOM   1580  CA  LEU A 144      54.109 -28.439   8.588  1.00 87.44           C  
ATOM   1581  C   LEU A 144      55.058 -27.244   8.345  1.00 92.18           C  
ATOM   1582  O   LEU A 144      56.277 -27.436   8.402  1.00 93.59           O  
ATOM   1583  CB  LEU A 144      53.649 -28.497  10.058  1.00 84.74           C  
ATOM   1584  CG  LEU A 144      52.392 -29.327  10.367  1.00 88.05           C  
ATOM   1585  CD1 LEU A 144      52.251 -29.561  11.861  1.00 86.40           C  
ATOM   1586  CD2 LEU A 144      51.131 -28.668   9.826  1.00 88.37           C  
ATOM   1587  H   LEU A 144      55.054 -30.331   8.911  1.00 90.05           H  
ATOM   1588  HA  LEU A 144      53.224 -28.292   7.968  1.00 87.44           H  
ATOM   1589  HB2 LEU A 144      54.469 -28.914  10.642  1.00 84.74           H  
ATOM   1590  HB3 LEU A 144      53.455 -27.474  10.382  1.00 84.74           H  
ATOM   1591  HG  LEU A 144      52.514 -30.287   9.866  1.00 88.05           H  
ATOM   1592 HD11 LEU A 144      53.144 -30.060  12.237  1.00 86.40           H  
ATOM   1593 HD12 LEU A 144      52.129 -28.604  12.369  1.00 86.40           H  
ATOM   1594 HD13 LEU A 144      51.379 -30.187  12.050  1.00 86.40           H  
ATOM   1595 HD21 LEU A 144      50.987 -27.704  10.313  1.00 88.37           H  
ATOM   1596 HD22 LEU A 144      51.231 -28.520   8.751  1.00 88.37           H  
ATOM   1597 HD23 LEU A 144      50.272 -29.308  10.027  1.00 88.37           H  
ATOM   1598  N   PRO A 145      54.546 -26.021   8.038  1.00 87.96           N  
ATOM   1599  CA  PRO A 145      55.460 -24.892   7.776  1.00 89.06           C  
ATOM   1600  C   PRO A 145      56.195 -24.394   9.013  1.00 91.74           C  
ATOM   1601  O   PRO A 145      55.575 -24.178  10.053  1.00 88.92           O  
ATOM   1602  CB  PRO A 145      54.555 -23.802   7.182  1.00 90.22           C  
ATOM   1603  CG  PRO A 145      53.208 -24.402   7.051  1.00 93.14           C  
ATOM   1604  CD  PRO A 145      53.135 -25.607   7.916  1.00 87.53           C  
ATOM   1605  HA  PRO A 145      56.265 -25.194   7.106  1.00 89.06           H  
ATOM   1606  HB2 PRO A 145      54.520 -22.938   7.846  1.00 90.22           H  
ATOM   1607  HB3 PRO A 145      54.927 -23.494   6.205  1.00 90.22           H  
ATOM   1608  HG2 PRO A 145      53.032 -24.685   6.013  1.00 93.14           H  
ATOM   1609  HG3 PRO A 145      52.453 -23.680   7.364  1.00 93.14           H  
ATOM   1610  HD2 PRO A 145      52.537 -26.389   7.447  1.00 87.53           H  
ATOM   1611  HD3 PRO A 145      52.714 -25.363   8.891  1.00 87.53           H  
ATOM   1612  N   GLU A 146      57.520 -24.195   8.880  1.00 90.25           N  
ATOM   1613  CA  GLU A 146      58.415 -23.722   9.943  1.00 89.37           C  
ATOM   1614  C   GLU A 146      58.099 -22.292  10.418  1.00 91.20           C  
ATOM   1615  O   GLU A 146      58.525 -21.905  11.506  1.00 90.04           O  
ATOM   1616  CB  GLU A 146      59.887 -23.850   9.512  1.00 93.83           C  
ATOM   1617  CG  GLU A 146      60.363 -25.288   9.385  1.00106.16           C  
ATOM   1618  CD  GLU A 146      61.809 -25.454   8.957  1.00127.03           C  
ATOM   1619  OE1 GLU A 146      62.042 -25.830   7.786  1.00120.40           O  
ATOM   1620  OE2 GLU A 146      62.710 -25.221   9.796  1.00118.45           O1-
ATOM   1621  H   GLU A 146      57.931 -24.386   7.977  1.00 90.25           H  
ATOM   1622  HA  GLU A 146      58.240 -24.369  10.803  1.00 89.37           H  
ATOM   1623  HB2 GLU A 146      60.006 -23.361   8.545  1.00 93.83           H  
ATOM   1624  HB3 GLU A 146      60.508 -23.346  10.253  1.00 93.83           H  
ATOM   1625  HG2 GLU A 146      59.734 -25.788   8.649  1.00106.16           H  
ATOM   1626  HG3 GLU A 146      60.241 -25.771  10.355  1.00106.16           H  
ATOM   1627  N   SER A 147      57.334 -21.527   9.615  1.00 86.81           N  
ATOM   1628  CA  SER A 147      56.923 -20.150   9.899  1.00 85.05           C  
ATOM   1629  C   SER A 147      55.909 -20.025  11.048  1.00 84.90           C  
ATOM   1630  O   SER A 147      55.769 -18.934  11.607  1.00 83.85           O  
ATOM   1631  CB  SER A 147      56.364 -19.500   8.640  1.00 89.64           C  
ATOM   1632  OG  SER A 147      55.264 -20.236   8.129  1.00 96.63           O  
ATOM   1633  H   SER A 147      57.018 -21.936   8.747  1.00 86.81           H  
ATOM   1634  HA  SER A 147      57.822 -19.629  10.228  1.00 85.05           H  
ATOM   1635  HB2 SER A 147      57.147 -19.459   7.883  1.00 89.64           H  
ATOM   1636  HB3 SER A 147      56.035 -18.488   8.878  1.00 89.64           H  
ATOM   1637  HG  SER A 147      54.585 -20.252   8.808  1.00 96.63           H  
ATOM   1638  N   LEU A 148      55.202 -21.128  11.390  1.00 78.71           N  
ATOM   1639  CA  LEU A 148      54.182 -21.194  12.444  1.00 74.86           C  
ATOM   1640  C   LEU A 148      54.668 -20.739  13.816  1.00 77.22           C  
ATOM   1641  O   LEU A 148      55.790 -21.056  14.212  1.00 77.95           O  
ATOM   1642  CB  LEU A 148      53.594 -22.614  12.558  1.00 74.00           C  
ATOM   1643  CG  LEU A 148      52.665 -23.092  11.443  1.00 79.21           C  
ATOM   1644  CD1 LEU A 148      52.454 -24.591  11.524  1.00 79.24           C  
ATOM   1645  CD2 LEU A 148      51.323 -22.387  11.492  1.00 80.21           C  
ATOM   1646  H   LEU A 148      55.392 -21.977  10.877  1.00 78.71           H  
ATOM   1647  HA  LEU A 148      53.411 -20.489  12.132  1.00 74.86           H  
ATOM   1648  HB2 LEU A 148      54.432 -23.310  12.604  1.00 74.00           H  
ATOM   1649  HB3 LEU A 148      53.032 -22.659  13.491  1.00 74.00           H  
ATOM   1650  HG  LEU A 148      53.148 -22.847  10.497  1.00 79.21           H  
ATOM   1651 HD11 LEU A 148      53.417 -25.097  11.464  1.00 79.24           H  
ATOM   1652 HD12 LEU A 148      51.971 -24.839  12.469  1.00 79.24           H  
ATOM   1653 HD13 LEU A 148      51.822 -24.914  10.697  1.00 79.24           H  
ATOM   1654 HD21 LEU A 148      50.824 -22.620  12.433  1.00 80.21           H  
ATOM   1655 HD22 LEU A 148      51.475 -21.310  11.419  1.00 80.21           H  
ATOM   1656 HD23 LEU A 148      50.705 -22.724  10.660  1.00 80.21           H  
ATOM   1657  N   THR A 149      53.808 -20.001  14.533  1.00 71.50           N  
ATOM   1658  CA  THR A 149      54.035 -19.493  15.892  1.00 69.62           C  
ATOM   1659  C   THR A 149      52.932 -20.013  16.816  1.00 70.08           C  
ATOM   1660  O   THR A 149      53.130 -20.095  18.024  1.00 68.47           O  
ATOM   1661  CB  THR A 149      54.103 -17.958  15.921  1.00 77.56           C  
ATOM   1662  OG1 THR A 149      52.908 -17.416  15.359  1.00 78.07           O  
ATOM   1663  CG2 THR A 149      55.336 -17.406  15.218  1.00 77.78           C  
ATOM   1664  H   THR A 149      52.925 -19.774  14.099  1.00 71.50           H  
ATOM   1665  HA  THR A 149      55.001 -19.857  16.244  1.00 69.62           H  
ATOM   1666  HB  THR A 149      54.189 -17.652  16.964  1.00 77.56           H  
ATOM   1667 HG21 THR A 149      56.233 -17.821  15.678  1.00 77.78           H  
ATOM   1668 HG22 THR A 149      55.307 -17.682  14.164  1.00 77.78           H  
ATOM   1669 HG23 THR A 149      55.351 -16.320  15.309  1.00 77.78           H  
ATOM   1670  HG1 THR A 149      52.168 -17.755  15.868  1.00 78.07           H  
ATOM   1671  N   GLU A 150      51.772 -20.360  16.246  1.00 65.47           N  
ATOM   1672  CA  GLU A 150      50.638 -20.896  16.991  1.00 62.95           C  
ATOM   1673  C   GLU A 150      50.113 -22.153  16.311  1.00 66.58           C  
ATOM   1674  O   GLU A 150      49.882 -22.150  15.099  1.00 67.09           O  
ATOM   1675  CB  GLU A 150      49.487 -19.842  17.083  1.00  0.00           C  
ATOM   1676  CG  GLU A 150      49.900 -18.659  17.971  1.00  0.00           C  
ATOM   1677  CD  GLU A 150      48.728 -17.709  18.210  1.00  0.00           C  
ATOM   1678  OE1 GLU A 150      47.666 -18.063  18.721  1.00  0.00           O  
ATOM   1679  OE2 GLU A 150      48.962 -16.427  17.804  1.00  0.00           O1-
ATOM   1680  H   GLU A 150      51.463 -20.271  15.284  1.00 65.47           H  
ATOM   1681  HA  GLU A 150      50.978 -21.138  17.998  1.00 62.95           H  
ATOM   1682  HB2 GLU A 150      48.601 -20.316  17.506  1.00  0.00           H  
ATOM   1683  HB3 GLU A 150      49.258 -19.475  16.082  1.00  0.00           H  
ATOM   1684  HG2 GLU A 150      50.706 -18.113  17.483  1.00  0.00           H  
ATOM   1685  HG3 GLU A 150      50.248 -19.042  18.931  1.00  0.00           H  
ATOM   1686  N   LEU A 151      49.957 -23.235  17.087  1.00 62.18           N  
ATOM   1687  CA  LEU A 151      49.461 -24.527  16.615  1.00 62.11           C  
ATOM   1688  C   LEU A 151      48.588 -25.189  17.680  1.00 63.65           C  
ATOM   1689  O   LEU A 151      49.020 -25.356  18.821  1.00 62.65           O  
ATOM   1690  CB  LEU A 151      50.634 -25.443  16.203  1.00 64.35           C  
ATOM   1691  CG  LEU A 151      50.291 -26.768  15.510  1.00 70.17           C  
ATOM   1692  CD1 LEU A 151      49.851 -26.545  14.069  1.00 71.48           C  
ATOM   1693  CD2 LEU A 151      51.481 -27.702  15.531  1.00 74.46           C  
ATOM   1694  H   LEU A 151      50.199 -23.152  18.064  1.00 62.18           H  
ATOM   1695  HA  LEU A 151      48.843 -24.360  15.733  1.00 62.11           H  
ATOM   1696  HB2 LEU A 151      51.269 -24.874  15.523  1.00 64.35           H  
ATOM   1697  HB3 LEU A 151      51.193 -25.683  17.107  1.00 64.35           H  
ATOM   1698  HG  LEU A 151      49.465 -27.218  16.060  1.00 70.17           H  
ATOM   1699 HD11 LEU A 151      48.988 -25.880  14.052  1.00 71.48           H  
ATOM   1700 HD12 LEU A 151      50.668 -26.095  13.505  1.00 71.48           H  
ATOM   1701 HD13 LEU A 151      49.582 -27.501  13.619  1.00 71.48           H  
ATOM   1702 HD21 LEU A 151      52.307 -27.251  14.980  1.00 74.46           H  
ATOM   1703 HD22 LEU A 151      51.786 -27.879  16.562  1.00 74.46           H  
ATOM   1704 HD23 LEU A 151      51.208 -28.649  15.065  1.00 74.46           H  
ATOM   1705  N   SER A 152      47.353 -25.545  17.306  1.00 59.12           N  
ATOM   1706  CA  SER A 152      46.406 -26.199  18.203  1.00 57.32           C  
ATOM   1707  C   SER A 152      45.956 -27.529  17.607  1.00 61.93           C  
ATOM   1708  O   SER A 152      45.332 -27.551  16.545  1.00 61.47           O  
ATOM   1709  CB  SER A 152      45.213 -25.290  18.490  1.00 58.58           C  
ATOM   1710  OG  SER A 152      44.476 -25.768  19.603  1.00 65.88           O  
ATOM   1711  H   SER A 152      47.063 -25.352  16.358  1.00 59.12           H  
ATOM   1712  HA  SER A 152      46.902 -26.398  19.153  1.00 57.32           H  
ATOM   1713  HB2 SER A 152      44.564 -25.265  17.615  1.00 58.58           H  
ATOM   1714  HB3 SER A 152      45.573 -24.284  18.705  1.00 58.58           H  
ATOM   1715  HG  SER A 152      43.739 -25.169  19.742  1.00 65.88           H  
ATOM   1716  N   LEU A 153      46.315 -28.640  18.274  1.00 59.40           N  
ATOM   1717  CA  LEU A 153      45.980 -30.003  17.847  1.00 60.48           C  
ATOM   1718  C   LEU A 153      45.134 -30.746  18.903  1.00 63.27           C  
ATOM   1719  O   LEU A 153      45.316 -31.946  19.127  1.00 63.92           O  
ATOM   1720  CB  LEU A 153      47.263 -30.785  17.487  1.00 62.85           C  
ATOM   1721  CG  LEU A 153      47.972 -30.393  16.185  1.00 69.04           C  
ATOM   1722  CD1 LEU A 153      49.399 -30.886  16.179  1.00 70.98           C  
ATOM   1723  CD2 LEU A 153      47.236 -30.928  14.970  1.00 72.65           C  
ATOM   1724  H   LEU A 153      46.850 -28.529  19.124  1.00 59.40           H  
ATOM   1725  HA  LEU A 153      45.363 -29.932  16.951  1.00 60.48           H  
ATOM   1726  HB2 LEU A 153      47.973 -30.647  18.303  1.00 62.85           H  
ATOM   1727  HB3 LEU A 153      46.996 -31.839  17.412  1.00 62.85           H  
ATOM   1728  HG  LEU A 153      47.974 -29.304  16.133  1.00 69.04           H  
ATOM   1729 HD11 LEU A 153      49.928 -30.477  17.040  1.00 70.98           H  
ATOM   1730 HD12 LEU A 153      49.407 -31.975  16.231  1.00 70.98           H  
ATOM   1731 HD13 LEU A 153      49.891 -30.562  15.262  1.00 70.98           H  
ATOM   1732 HD21 LEU A 153      47.223 -32.017  15.004  1.00 72.65           H  
ATOM   1733 HD22 LEU A 153      46.213 -30.552  14.970  1.00 72.65           H  
ATOM   1734 HD23 LEU A 153      47.744 -30.599  14.063  1.00 72.65           H  
ATOM   1735  N   ILE A 154      44.186 -30.021  19.522  1.00 57.88           N  
ATOM   1736  CA  ILE A 154      43.291 -30.529  20.567  1.00 56.87           C  
ATOM   1737  C   ILE A 154      42.195 -31.447  19.996  1.00 60.54           C  
ATOM   1738  O   ILE A 154      41.789 -31.277  18.847  1.00 60.75           O  
ATOM   1739  CB  ILE A 154      42.721 -29.341  21.412  1.00 58.24           C  
ATOM   1740  CG1 ILE A 154      43.862 -28.531  22.059  1.00 58.65           C  
ATOM   1741  CG2 ILE A 154      41.693 -29.783  22.481  1.00 58.26           C  
ATOM   1742  CD1 ILE A 154      43.455 -27.191  22.542  1.00 66.35           C  
ATOM   1743  H   ILE A 154      44.082 -29.055  19.247  1.00 57.88           H  
ATOM   1744  HA  ILE A 154      43.869 -31.161  21.242  1.00 56.87           H  
ATOM   1745  HB  ILE A 154      42.181 -28.704  20.712  1.00 58.24           H  
ATOM   1746 HG12 ILE A 154      44.246 -29.098  22.907  1.00 58.65           H  
ATOM   1747 HG13 ILE A 154      44.652 -28.403  21.320  1.00 58.65           H  
ATOM   1748 HG21 ILE A 154      40.882 -30.330  22.001  1.00 58.26           H  
ATOM   1749 HG22 ILE A 154      42.183 -30.427  23.212  1.00 58.26           H  
ATOM   1750 HG23 ILE A 154      41.290 -28.904  22.984  1.00 58.26           H  
ATOM   1751 HD11 ILE A 154      43.090 -26.598  21.703  1.00 66.35           H  
ATOM   1752 HD12 ILE A 154      42.664 -27.297  23.284  1.00 66.35           H  
ATOM   1753 HD13 ILE A 154      44.312 -26.692  22.994  1.00 66.35           H  
ATOM   1754  N   GLN A 155      41.735 -32.427  20.813  1.00 56.59           N  
ATOM   1755  CA  GLN A 155      40.651 -33.383  20.535  1.00 56.92           C  
ATOM   1756  C   GLN A 155      40.874 -34.242  19.269  1.00 62.15           C  
ATOM   1757  O   GLN A 155      39.940 -34.497  18.502  1.00 62.12           O  
ATOM   1758  CB  GLN A 155      39.277 -32.676  20.508  1.00 56.75           C  
ATOM   1759  CG  GLN A 155      38.821 -32.167  21.877  1.00 68.09           C  
ATOM   1760  CD  GLN A 155      37.683 -31.182  21.784  1.00 82.23           C  
ATOM   1761  NE2 GLN A 155      36.587 -31.420  22.300  1.00 80.66           N  
ATOM   1762  OE1 GLN A 155      37.922 -30.036  21.154  1.00 68.93           O  
ATOM   1763  H   GLN A 155      42.187 -32.510  21.713  1.00 56.59           H  
ATOM   1764  HA  GLN A 155      40.662 -34.090  21.365  1.00 56.92           H  
ATOM   1765  HB2 GLN A 155      39.340 -31.826  19.828  1.00 56.75           H  
ATOM   1766  HB3 GLN A 155      38.534 -33.382  20.138  1.00 56.75           H  
ATOM   1767  HG2 GLN A 155      39.664 -31.680  22.366  1.00 68.09           H  
ATOM   1768  HG3 GLN A 155      38.497 -33.019  22.475  1.00 68.09           H  
ATOM   1769 HE21 GLN A 155      35.846 -30.736  22.249  1.00 80.66           H  
ATOM   1770 HE22 GLN A 155      36.432 -32.299  22.773  1.00 80.66           H  
ATOM   1771  N   ASN A 156      42.112 -34.713  19.081  1.00 59.79           N  
ATOM   1772  CA  ASN A 156      42.491 -35.589  17.974  1.00 61.75           C  
ATOM   1773  C   ASN A 156      42.957 -36.938  18.551  1.00 67.37           C  
ATOM   1774  O   ASN A 156      42.995 -37.095  19.773  1.00 66.58           O  
ATOM   1775  CB  ASN A 156      43.570 -34.934  17.101  1.00 61.38           C  
ATOM   1776  CG  ASN A 156      43.092 -33.734  16.324  1.00 70.94           C  
ATOM   1777  OD1 ASN A 156      42.300 -33.841  15.387  1.00 65.46           O  
ATOM   1778  ND2 ASN A 156      43.605 -32.568  16.660  1.00 59.54           N  
ATOM   1779  H   ASN A 156      42.827 -34.448  19.743  1.00 59.79           H  
ATOM   1780  HA  ASN A 156      41.632 -35.761  17.326  1.00 61.75           H  
ATOM   1781  HB2 ASN A 156      43.934 -35.678  16.392  1.00 61.38           H  
ATOM   1782  HB3 ASN A 156      44.388 -34.618  17.748  1.00 61.38           H  
ATOM   1783 HD21 ASN A 156      43.351 -31.737  16.145  1.00 59.54           H  
ATOM   1784 HD22 ASN A 156      44.253 -32.505  17.432  1.00 59.54           H  
ATOM   1785  N   ASN A 157      43.273 -37.917  17.692  1.00 65.71           N  
ATOM   1786  CA  ASN A 157      43.715 -39.232  18.160  1.00 67.46           C  
ATOM   1787  C   ASN A 157      45.248 -39.370  18.103  1.00 72.36           C  
ATOM   1788  O   ASN A 157      45.767 -40.441  17.782  1.00 74.97           O  
ATOM   1789  CB  ASN A 157      42.982 -40.352  17.404  1.00 70.10           C  
ATOM   1790  CG  ASN A 157      41.481 -40.313  17.575  1.00 90.45           C  
ATOM   1791  OD1 ASN A 157      40.948 -40.464  18.685  1.00 84.21           O  
ATOM   1792  ND2 ASN A 157      40.765 -40.107  16.478  1.00 81.31           N  
ATOM   1793  H   ASN A 157      43.205 -37.744  16.699  1.00 65.71           H  
ATOM   1794  HA  ASN A 157      43.447 -39.331  19.212  1.00 67.46           H  
ATOM   1795  HB2 ASN A 157      43.346 -41.312  17.771  1.00 70.10           H  
ATOM   1796  HB3 ASN A 157      43.211 -40.259  16.342  1.00 70.10           H  
ATOM   1797 HD21 ASN A 157      41.228 -39.988  15.588  1.00 81.31           H  
ATOM   1798 HD22 ASN A 157      39.757 -40.070  16.532  1.00 81.31           H  
ATOM   1799  N   ILE A 158      45.966 -38.272  18.421  1.00 66.94           N  
ATOM   1800  CA  ILE A 158      47.433 -38.217  18.431  1.00 68.00           C  
ATOM   1801  C   ILE A 158      47.956 -38.910  19.697  1.00 72.94           C  
ATOM   1802  O   ILE A 158      47.760 -38.406  20.806  1.00 70.65           O  
ATOM   1803  CB  ILE A 158      47.969 -36.758  18.269  1.00 69.27           C  
ATOM   1804  CG1 ILE A 158      47.485 -36.124  16.940  1.00 69.49           C  
ATOM   1805  CG2 ILE A 158      49.503 -36.705  18.384  1.00 70.98           C  
ATOM   1806  CD1 ILE A 158      47.370 -34.586  16.936  1.00 73.21           C  
ATOM   1807  H   ILE A 158      45.461 -37.433  18.668  1.00 66.94           H  
ATOM   1808  HA  ILE A 158      47.816 -38.756  17.565  1.00 68.00           H  
ATOM   1809  HB  ILE A 158      47.558 -36.167  19.087  1.00 69.27           H  
ATOM   1810 HG12 ILE A 158      48.188 -36.409  16.157  1.00 69.49           H  
ATOM   1811 HG13 ILE A 158      46.501 -36.534  16.712  1.00 69.49           H  
ATOM   1812 HG21 ILE A 158      49.810 -37.120  19.344  1.00 70.98           H  
ATOM   1813 HG22 ILE A 158      49.948 -37.288  17.578  1.00 70.98           H  
ATOM   1814 HG23 ILE A 158      49.837 -35.670  18.312  1.00 70.98           H  
ATOM   1815 HD11 ILE A 158      46.647 -34.274  17.690  1.00 73.21           H  
ATOM   1816 HD12 ILE A 158      48.342 -34.148  17.162  1.00 73.21           H  
ATOM   1817 HD13 ILE A 158      47.039 -34.249  15.954  1.00 73.21           H  
ATOM   1818  N   TYR A 159      48.602 -40.074  19.527  1.00 72.45           N  
ATOM   1819  CA  TYR A 159      49.145 -40.840  20.651  1.00 73.39           C  
ATOM   1820  C   TYR A 159      50.680 -40.753  20.732  1.00 78.46           C  
ATOM   1821  O   TYR A 159      51.266 -41.227  21.708  1.00 78.90           O  
ATOM   1822  CB  TYR A 159      48.655 -42.310  20.614  1.00 76.93           C  
ATOM   1823  CG  TYR A 159      47.172 -42.488  20.348  1.00 77.76           C  
ATOM   1824  CD1 TYR A 159      46.217 -41.921  21.189  1.00 76.93           C  
ATOM   1825  CD2 TYR A 159      46.722 -43.260  19.281  1.00 80.65           C  
ATOM   1826  CE1 TYR A 159      44.853 -42.087  20.954  1.00 76.93           C  
ATOM   1827  CE2 TYR A 159      45.359 -43.441  19.041  1.00 80.91           C  
ATOM   1828  CZ  TYR A 159      44.428 -42.848  19.879  1.00 85.40           C  
ATOM   1829  OH  TYR A 159      43.083 -43.013  19.653  1.00 85.97           O  
ATOM   1830  H   TYR A 159      48.718 -40.435  18.591  1.00 72.45           H  
ATOM   1831  HA  TYR A 159      48.762 -40.384  21.564  1.00 73.39           H  
ATOM   1832  HB2 TYR A 159      49.204 -42.829  19.828  1.00 76.93           H  
ATOM   1833  HB3 TYR A 159      48.882 -42.766  21.578  1.00 76.93           H  
ATOM   1834  HD1 TYR A 159      46.540 -41.341  22.041  1.00 76.93           H  
ATOM   1835  HD2 TYR A 159      47.442 -43.728  18.626  1.00 80.65           H  
ATOM   1836  HE1 TYR A 159      44.130 -41.623  21.609  1.00 76.93           H  
ATOM   1837  HE2 TYR A 159      45.031 -44.041  18.205  1.00 80.91           H  
ATOM   1838  N   ASN A 160      51.320 -40.123  19.720  1.00 75.21           N  
ATOM   1839  CA  ASN A 160      52.776 -39.972  19.631  1.00 76.56           C  
ATOM   1840  C   ASN A 160      53.222 -38.539  19.317  1.00 78.30           C  
ATOM   1841  O   ASN A 160      52.772 -37.956  18.327  1.00 77.03           O  
ATOM   1842  CB  ASN A 160      53.353 -40.933  18.581  1.00 80.74           C  
ATOM   1843  CG  ASN A 160      53.555 -42.345  19.064  1.00109.94           C  
ATOM   1844  OD1 ASN A 160      54.664 -42.742  19.433  1.00108.20           O  
ATOM   1845  ND2 ASN A 160      52.502 -43.150  19.020  1.00101.60           N  
ATOM   1846  H   ASN A 160      50.758 -39.731  18.978  1.00 75.21           H  
ATOM   1847  HA  ASN A 160      53.165 -40.218  20.619  1.00 76.56           H  
ATOM   1848  HB2 ASN A 160      54.318 -40.543  18.258  1.00 80.74           H  
ATOM   1849  HB3 ASN A 160      52.669 -40.959  17.732  1.00 80.74           H  
ATOM   1850 HD21 ASN A 160      52.595 -44.118  19.293  1.00101.60           H  
ATOM   1851 HD22 ASN A 160      51.607 -42.795  18.713  1.00101.60           H  
ATOM   1852  N   ILE A 161      54.130 -37.991  20.151  1.00 74.21           N  
ATOM   1853  CA  ILE A 161      54.727 -36.663  19.968  1.00 72.96           C  
ATOM   1854  C   ILE A 161      56.177 -36.911  19.516  1.00 80.45           C  
ATOM   1855  O   ILE A 161      57.089 -37.018  20.340  1.00 80.49           O  
ATOM   1856  CB  ILE A 161      54.598 -35.743  21.230  1.00 73.41           C  
ATOM   1857  CG1 ILE A 161      53.143 -35.702  21.807  1.00 71.44           C  
ATOM   1858  CG2 ILE A 161      55.147 -34.328  20.971  1.00 72.71           C  
ATOM   1859  CD1 ILE A 161      51.988 -35.128  20.899  1.00 77.38           C  
ATOM   1860  H   ILE A 161      54.418 -38.531  20.955  1.00 74.21           H  
ATOM   1861  HA  ILE A 161      54.188 -36.093  19.211  1.00 72.96           H  
ATOM   1862  HB  ILE A 161      55.222 -36.198  21.999  1.00 73.41           H  
ATOM   1863 HG12 ILE A 161      52.871 -36.725  22.065  1.00 71.44           H  
ATOM   1864 HG13 ILE A 161      53.173 -35.095  22.712  1.00 71.44           H  
ATOM   1865 HG21 ILE A 161      56.181 -34.396  20.634  1.00 72.71           H  
ATOM   1866 HG22 ILE A 161      54.546 -33.840  20.204  1.00 72.71           H  
ATOM   1867 HG23 ILE A 161      55.103 -33.747  21.892  1.00 72.71           H  
ATOM   1868 HD11 ILE A 161      52.201 -34.087  20.656  1.00 77.38           H  
ATOM   1869 HD12 ILE A 161      51.925 -35.711  19.980  1.00 77.38           H  
ATOM   1870 HD13 ILE A 161      51.040 -35.190  21.434  1.00 77.38           H  
ATOM   1871  N   THR A 162      56.354 -37.077  18.197  1.00 80.00           N  
ATOM   1872  CA  THR A 162      57.632 -37.403  17.556  1.00 83.39           C  
ATOM   1873  C   THR A 162      58.381 -36.180  17.013  1.00 87.86           C  
ATOM   1874  O   THR A 162      57.790 -35.111  16.845  1.00 85.34           O  
ATOM   1875  CB  THR A 162      57.424 -38.472  16.460  1.00 94.77           C  
ATOM   1876  OG1 THR A 162      56.505 -37.981  15.482  1.00 92.91           O  
ATOM   1877  CG2 THR A 162      56.944 -39.810  17.020  1.00 94.66           C  
ATOM   1878  H   THR A 162      55.546 -36.969  17.600  1.00 80.00           H  
ATOM   1879  HA  THR A 162      58.276 -37.811  18.335  1.00 83.39           H  
ATOM   1880  HB  THR A 162      58.393 -38.660  15.999  1.00 94.77           H  
ATOM   1881 HG21 THR A 162      57.661 -40.175  17.755  1.00 94.66           H  
ATOM   1882 HG22 THR A 162      55.972 -39.677  17.495  1.00 94.66           H  
ATOM   1883 HG23 THR A 162      56.856 -40.533  16.209  1.00 94.66           H  
ATOM   1884  HG1 THR A 162      56.422 -38.651  14.799  1.00 92.91           H  
ATOM   1885  N   LYS A 163      59.690 -36.353  16.748  1.00 87.45           N  
ATOM   1886  CA  LYS A 163      60.580 -35.327  16.199  1.00 88.00           C  
ATOM   1887  C   LYS A 163      60.248 -35.012  14.737  1.00 93.84           C  
ATOM   1888  O   LYS A 163      60.406 -33.868  14.312  1.00 92.84           O  
ATOM   1889  CB  LYS A 163      62.055 -35.791  16.276  1.00  0.00           C  
ATOM   1890  CG  LYS A 163      62.618 -35.760  17.703  1.00  0.00           C  
ATOM   1891  CD  LYS A 163      64.086 -36.211  17.718  1.00  0.00           C  
ATOM   1892  CE  LYS A 163      64.711 -36.081  19.113  1.00  0.00           C  
ATOM   1893  NZ  LYS A 163      64.927 -34.674  19.490  1.00  0.00           N1+
ATOM   1894  H   LYS A 163      59.747 -37.203  16.204  1.00 87.45           H  
ATOM   1895  HA  LYS A 163      60.435 -34.428  16.798  1.00 88.00           H  
ATOM   1896  HB2 LYS A 163      62.660 -35.134  15.650  1.00  0.00           H  
ATOM   1897  HB3 LYS A 163      62.119 -36.812  15.899  1.00  0.00           H  
ATOM   1898  HG2 LYS A 163      62.031 -36.429  18.334  1.00  0.00           H  
ATOM   1899  HG3 LYS A 163      62.552 -34.744  18.093  1.00  0.00           H  
ATOM   1900  HD2 LYS A 163      64.652 -35.592  17.021  1.00  0.00           H  
ATOM   1901  HD3 LYS A 163      64.138 -37.253  17.404  1.00  0.00           H  
ATOM   1902  HE2 LYS A 163      65.670 -36.598  19.118  1.00  0.00           H  
ATOM   1903  HE3 LYS A 163      64.045 -36.543  19.842  1.00  0.00           H  
ATOM   1904  HZ1 LYS A 163      65.543 -34.237  18.820  1.00  0.00           H  
ATOM   1905  HZ2 LYS A 163      64.041 -34.189  19.499  1.00  0.00           H  
ATOM   1906  HZ3 LYS A 163      65.344 -34.631  20.409  1.00  0.00           H  
ATOM   1907  N   GLU A 164      59.770 -36.021  13.978  1.00 92.75           N  
ATOM   1908  CA  GLU A 164      59.386 -35.906  12.565  1.00 93.93           C  
ATOM   1909  C   GLU A 164      58.234 -34.921  12.310  1.00 95.34           C  
ATOM   1910  O   GLU A 164      58.080 -34.448  11.181  1.00 96.13           O  
ATOM   1911  CB  GLU A 164      59.025 -37.290  11.996  1.00 97.74           C  
ATOM   1912  CG  GLU A 164      60.200 -38.040  11.389  1.00112.80           C  
ATOM   1913  CD  GLU A 164      60.623 -37.603   9.998  1.00133.70           C  
ATOM   1914  OE1 GLU A 164      59.748 -37.526   9.104  1.00126.35           O  
ATOM   1915  OE2 GLU A 164      61.838 -37.377   9.793  1.00127.68           O1-
ATOM   1916  H   GLU A 164      59.669 -36.925  14.416  1.00 92.75           H  
ATOM   1917  HA  GLU A 164      60.257 -35.500  12.051  1.00 93.93           H  
ATOM   1918  HB2 GLU A 164      58.614 -37.895  12.804  1.00 97.74           H  
ATOM   1919  HB3 GLU A 164      58.269 -37.155  11.222  1.00 97.74           H  
ATOM   1920  HG2 GLU A 164      59.932 -39.095  11.340  1.00112.80           H  
ATOM   1921  HG3 GLU A 164      61.055 -37.913  12.053  1.00112.80           H  
ATOM   1922  N   GLY A 165      57.461 -34.616  13.356  1.00 88.42           N  
ATOM   1923  CA  GLY A 165      56.307 -33.731  13.273  1.00 85.49           C  
ATOM   1924  C   GLY A 165      56.474 -32.304  13.757  1.00 87.81           C  
ATOM   1925  O   GLY A 165      56.143 -31.373  13.016  1.00 87.21           O  
ATOM   1926  H   GLY A 165      57.689 -35.021  14.253  1.00 88.42           H  
ATOM   1927  HA2 GLY A 165      56.006 -33.686  12.226  1.00 85.49           H  
ATOM   1928  HA3 GLY A 165      55.508 -34.182  13.861  1.00 85.49           H  
ATOM   1929  N   ILE A 166      56.969 -32.106  15.003  1.00 83.23           N  
ATOM   1930  CA  ILE A 166      57.074 -30.764  15.603  1.00 80.98           C  
ATOM   1931  C   ILE A 166      58.509 -30.204  15.780  1.00 86.30           C  
ATOM   1932  O   ILE A 166      58.639 -28.983  15.893  1.00 85.09           O  
ATOM   1933  CB  ILE A 166      56.296 -30.667  16.949  1.00 81.27           C  
ATOM   1934  CG1 ILE A 166      56.792 -31.692  17.997  1.00 82.37           C  
ATOM   1935  CG2 ILE A 166      54.782 -30.759  16.729  1.00 80.00           C  
ATOM   1936  CD1 ILE A 166      56.928 -31.118  19.400  1.00 88.14           C  
ATOM   1937  H   ILE A 166      57.276 -32.905  15.539  1.00 83.23           H  
ATOM   1938  HA  ILE A 166      56.608 -30.124  14.853  1.00 80.98           H  
ATOM   1939  HB  ILE A 166      56.507 -29.681  17.364  1.00 81.27           H  
ATOM   1940 HG12 ILE A 166      56.083 -32.519  18.031  1.00 82.37           H  
ATOM   1941 HG13 ILE A 166      57.767 -32.062  17.681  1.00 82.37           H  
ATOM   1942 HG21 ILE A 166      54.467 -29.978  16.036  1.00 80.00           H  
ATOM   1943 HG22 ILE A 166      54.534 -31.735  16.313  1.00 80.00           H  
ATOM   1944 HG23 ILE A 166      54.268 -30.629  17.681  1.00 80.00           H  
ATOM   1945 HD11 ILE A 166      57.651 -30.303  19.390  1.00 88.14           H  
ATOM   1946 HD12 ILE A 166      55.961 -30.742  19.734  1.00 88.14           H  
ATOM   1947 HD13 ILE A 166      57.269 -31.898  20.080  1.00 88.14           H  
ATOM   1948  N   SER A 167      59.562 -31.052  15.823  1.00 85.29           N  
ATOM   1949  CA  SER A 167      60.949 -30.583  16.023  1.00 86.67           C  
ATOM   1950  C   SER A 167      61.465 -29.620  14.939  1.00 91.17           C  
ATOM   1951  O   SER A 167      62.354 -28.814  15.224  1.00 90.77           O  
ATOM   1952  CB  SER A 167      61.914 -31.749  16.206  1.00 92.92           C  
ATOM   1953  OG  SER A 167      61.749 -32.348  17.481  1.00101.85           O  
ATOM   1954  H   SER A 167      59.394 -32.042  15.714  1.00 85.29           H  
ATOM   1955  HA  SER A 167      60.911 -29.999  16.943  1.00 86.67           H  
ATOM   1956  HB2 SER A 167      62.937 -31.384  16.113  1.00 92.92           H  
ATOM   1957  HB3 SER A 167      61.723 -32.495  15.434  1.00 92.92           H  
ATOM   1958  HG  SER A 167      61.922 -31.674  18.143  1.00101.85           H  
ATOM   1959  N   ARG A 168      60.894 -29.683  13.720  1.00 88.55           N  
ATOM   1960  CA  ARG A 168      61.247 -28.790  12.611  1.00 89.72           C  
ATOM   1961  C   ARG A 168      60.692 -27.381  12.861  1.00 90.67           C  
ATOM   1962  O   ARG A 168      61.303 -26.399  12.441  1.00 90.94           O  
ATOM   1963  CB  ARG A 168      60.717 -29.331  11.272  1.00 91.82           C  
ATOM   1964  CG  ARG A 168      61.516 -30.496  10.702  1.00106.87           C  
ATOM   1965  CD  ARG A 168      60.982 -30.920   9.347  1.00121.44           C  
ATOM   1966  NE  ARG A 168      61.572 -32.180   8.891  1.00136.31           N  
ATOM   1967  CZ  ARG A 168      60.911 -33.330   8.780  1.00152.38           C  
ATOM   1968  NH1 ARG A 168      59.616 -33.387   9.075  1.00137.53           N  
ATOM   1969  NH2 ARG A 168      61.530 -34.423   8.359  1.00142.66           N1+
ATOM   1970  H   ARG A 168      60.184 -30.384  13.561  1.00 88.55           H  
ATOM   1971  HA  ARG A 168      62.334 -28.741  12.555  1.00 89.72           H  
ATOM   1972  HB2 ARG A 168      59.690 -29.663  11.421  1.00 91.82           H  
ATOM   1973  HB3 ARG A 168      60.734 -28.518  10.546  1.00 91.82           H  
ATOM   1974  HG2 ARG A 168      61.452 -31.340  11.389  1.00106.87           H  
ATOM   1975  HG3 ARG A 168      62.558 -30.193  10.594  1.00106.87           H  
ATOM   1976  HD2 ARG A 168      61.211 -30.141   8.620  1.00121.44           H  
ATOM   1977  HD3 ARG A 168      59.901 -31.044   9.418  1.00121.44           H  
ATOM   1978  HE  ARG A 168      62.551 -32.176   8.643  1.00136.31           H  
ATOM   1979 HH11 ARG A 168      59.134 -32.560   9.397  1.00137.53           H  
ATOM   1980 HH12 ARG A 168      59.114 -34.258   8.977  1.00137.53           H  
ATOM   1981 HH21 ARG A 168      62.511 -34.388   8.120  1.00142.66           H  
ATOM   1982 HH22 ARG A 168      61.021 -35.292   8.277  1.00142.66           H  
ATOM   1983  N   LEU A 169      59.536 -27.293  13.554  1.00 84.25           N  
ATOM   1984  CA  LEU A 169      58.843 -26.044  13.884  1.00 81.73           C  
ATOM   1985  C   LEU A 169      59.531 -25.329  15.057  1.00 84.80           C  
ATOM   1986  O   LEU A 169      59.097 -25.450  16.205  1.00 82.51           O  
ATOM   1987  CB  LEU A 169      57.346 -26.308  14.183  1.00 79.22           C  
ATOM   1988  CG  LEU A 169      56.607 -27.322  13.293  1.00 84.61           C  
ATOM   1989  CD1 LEU A 169      55.277 -27.718  13.899  1.00 82.13           C  
ATOM   1990  CD2 LEU A 169      56.418 -26.795  11.885  1.00 88.97           C  
ATOM   1991  H   LEU A 169      59.116 -28.156  13.870  1.00 84.25           H  
ATOM   1992  HA  LEU A 169      58.897 -25.384  13.018  1.00 81.73           H  
ATOM   1993  HB2 LEU A 169      57.277 -26.666  15.210  1.00 79.22           H  
ATOM   1994  HB3 LEU A 169      56.823 -25.356  14.094  1.00 79.22           H  
ATOM   1995  HG  LEU A 169      57.232 -28.213  13.234  1.00 84.61           H  
ATOM   1996 HD11 LEU A 169      55.440 -28.129  14.895  1.00 82.13           H  
ATOM   1997 HD12 LEU A 169      54.634 -26.841  13.968  1.00 82.13           H  
ATOM   1998 HD13 LEU A 169      54.800 -28.469  13.269  1.00 82.13           H  
ATOM   1999 HD21 LEU A 169      55.795 -25.901  11.912  1.00 88.97           H  
ATOM   2000 HD22 LEU A 169      57.389 -26.548  11.456  1.00 88.97           H  
ATOM   2001 HD23 LEU A 169      55.934 -27.557  11.274  1.00 88.97           H  
ATOM   2002  N   ILE A 170      60.622 -24.593  14.756  1.00 82.96           N  
ATOM   2003  CA  ILE A 170      61.423 -23.861  15.749  1.00 82.44           C  
ATOM   2004  C   ILE A 170      60.818 -22.492  16.122  1.00 83.48           C  
ATOM   2005  O   ILE A 170      61.149 -21.960  17.181  1.00 82.61           O  
ATOM   2006  CB  ILE A 170      62.935 -23.735  15.372  1.00 88.78           C  
ATOM   2007  CG1 ILE A 170      63.175 -22.824  14.113  1.00 91.00           C  
ATOM   2008  CG2 ILE A 170      63.621 -25.107  15.247  1.00 91.66           C  
ATOM   2009  CD1 ILE A 170      62.894 -23.387  12.673  1.00100.42           C  
ATOM   2010  H   ILE A 170      60.906 -24.542  13.788  1.00 82.96           H  
ATOM   2011  HA  ILE A 170      61.383 -24.484  16.642  1.00 82.44           H  
ATOM   2012  HB  ILE A 170      63.415 -23.224  16.206  1.00 88.78           H  
ATOM   2013 HG12 ILE A 170      62.544 -21.944  14.236  1.00 91.00           H  
ATOM   2014 HG13 ILE A 170      64.223 -22.525  14.135  1.00 91.00           H  
ATOM   2015 HG21 ILE A 170      63.489 -25.665  16.174  1.00 91.66           H  
ATOM   2016 HG22 ILE A 170      63.175 -25.662  14.422  1.00 91.66           H  
ATOM   2017 HG23 ILE A 170      64.685 -24.965  15.057  1.00 91.66           H  
ATOM   2018 HD11 ILE A 170      63.544 -24.241  12.484  1.00100.42           H  
ATOM   2019 HD12 ILE A 170      61.852 -23.700  12.602  1.00100.42           H  
ATOM   2020 HD13 ILE A 170      63.091 -22.610  11.934  1.00100.42           H  
ATOM   2021  N   ASN A 171      59.943 -21.931  15.269  1.00 78.31           N  
ATOM   2022  CA  ASN A 171      59.319 -20.624  15.498  1.00 76.21           C  
ATOM   2023  C   ASN A 171      58.076 -20.658  16.402  1.00 76.20           C  
ATOM   2024  O   ASN A 171      57.535 -19.595  16.723  1.00 74.29           O  
ATOM   2025  CB  ASN A 171      59.006 -19.939  14.171  1.00 77.29           C  
ATOM   2026  CG  ASN A 171      60.236 -19.543  13.404  1.00100.66           C  
ATOM   2027  OD1 ASN A 171      60.792 -18.462  13.603  1.00 95.77           O  
ATOM   2028  ND2 ASN A 171      60.695 -20.418  12.522  1.00 93.93           N  
ATOM   2029  H   ASN A 171      59.703 -22.436  14.428  1.00 78.31           H  
ATOM   2030  HA  ASN A 171      60.058 -20.041  16.048  1.00 76.21           H  
ATOM   2031  HB2 ASN A 171      58.421 -19.042  14.374  1.00 77.29           H  
ATOM   2032  HB3 ASN A 171      58.421 -20.624  13.557  1.00 77.29           H  
ATOM   2033 HD21 ASN A 171      60.214 -21.295  12.384  1.00 93.93           H  
ATOM   2034 HD22 ASN A 171      61.526 -20.208  11.988  1.00 93.93           H  
ATOM   2035  N   LEU A 172      57.635 -21.867  16.821  1.00 71.25           N  
ATOM   2036  CA  LEU A 172      56.456 -22.066  17.669  1.00 68.04           C  
ATOM   2037  C   LEU A 172      56.536 -21.360  19.016  1.00 70.57           C  
ATOM   2038  O   LEU A 172      57.518 -21.516  19.738  1.00 70.84           O  
ATOM   2039  CB  LEU A 172      56.138 -23.558  17.863  1.00 67.59           C  
ATOM   2040  CG  LEU A 172      55.075 -24.167  16.945  1.00 71.83           C  
ATOM   2041  CD1 LEU A 172      54.998 -25.660  17.134  1.00 72.51           C  
ATOM   2042  CD2 LEU A 172      53.701 -23.573  17.203  1.00 71.29           C  
ATOM   2043  H   LEU A 172      58.152 -22.685  16.531  1.00 71.25           H  
ATOM   2044  HA  LEU A 172      55.636 -21.598  17.124  1.00 68.04           H  
ATOM   2045  HB2 LEU A 172      57.063 -24.114  17.709  1.00 67.59           H  
ATOM   2046  HB3 LEU A 172      55.800 -23.691  18.891  1.00 67.59           H  
ATOM   2047  HG  LEU A 172      55.374 -23.936  15.922  1.00 71.83           H  
ATOM   2048 HD11 LEU A 172      55.975 -26.102  16.937  1.00 72.51           H  
ATOM   2049 HD12 LEU A 172      54.699 -25.882  18.159  1.00 72.51           H  
ATOM   2050 HD13 LEU A 172      54.265 -26.076  16.443  1.00 72.51           H  
ATOM   2051 HD21 LEU A 172      53.394 -23.799  18.224  1.00 71.29           H  
ATOM   2052 HD22 LEU A 172      53.741 -22.492  17.066  1.00 71.29           H  
ATOM   2053 HD23 LEU A 172      52.983 -24.002  16.504  1.00 71.29           H  
ATOM   2054  N   LYS A 173      55.496 -20.575  19.335  1.00 65.22           N  
ATOM   2055  CA  LYS A 173      55.348 -19.806  20.569  1.00 63.62           C  
ATOM   2056  C   LYS A 173      54.286 -20.463  21.457  1.00 64.59           C  
ATOM   2057  O   LYS A 173      54.535 -20.675  22.644  1.00 63.07           O  
ATOM   2058  CB  LYS A 173      54.927 -18.329  20.258  1.00  0.00           C  
ATOM   2059  CG  LYS A 173      55.773 -17.613  19.183  1.00  0.00           C  
ATOM   2060  CD  LYS A 173      57.264 -17.434  19.507  1.00  0.00           C  
ATOM   2061  CE  LYS A 173      57.487 -16.456  20.665  1.00  0.00           C  
ATOM   2062  NZ  LYS A 173      58.922 -16.201  20.879  1.00  0.00           N1+
ATOM   2063  H   LYS A 173      54.609 -20.665  18.859  1.00 65.22           H  
ATOM   2064  HA  LYS A 173      56.308 -19.792  21.086  1.00 63.62           H  
ATOM   2065  HB2 LYS A 173      55.002 -17.756  21.182  1.00  0.00           H  
ATOM   2066  HB3 LYS A 173      53.891 -18.338  19.920  1.00  0.00           H  
ATOM   2067  HG2 LYS A 173      55.346 -16.624  19.026  1.00  0.00           H  
ATOM   2068  HG3 LYS A 173      55.699 -18.191  18.262  1.00  0.00           H  
ATOM   2069  HD2 LYS A 173      57.773 -17.053  18.620  1.00  0.00           H  
ATOM   2070  HD3 LYS A 173      57.684 -18.403  19.777  1.00  0.00           H  
ATOM   2071  HE2 LYS A 173      57.063 -16.880  21.574  1.00  0.00           H  
ATOM   2072  HE3 LYS A 173      56.989 -15.514  20.435  1.00  0.00           H  
ATOM   2073  HZ1 LYS A 173      59.390 -17.070  21.092  1.00  0.00           H  
ATOM   2074  HZ2 LYS A 173      59.321 -15.799  20.042  1.00  0.00           H  
ATOM   2075  HZ3 LYS A 173      59.038 -15.558  21.650  1.00  0.00           H  
ATOM   2076  N   ASN A 174      53.115 -20.796  20.878  1.00 60.16           N  
ATOM   2077  CA  ASN A 174      51.999 -21.441  21.576  1.00 57.66           C  
ATOM   2078  C   ASN A 174      51.699 -22.805  20.956  1.00 60.60           C  
ATOM   2079  O   ASN A 174      51.471 -22.892  19.749  1.00 60.48           O  
ATOM   2080  CB  ASN A 174      50.741 -20.556  21.551  1.00 56.95           C  
ATOM   2081  CG  ASN A 174      50.867 -19.207  22.222  1.00 83.08           C  
ATOM   2082  OD1 ASN A 174      51.659 -19.000  23.147  1.00 78.16           O  
ATOM   2083  ND2 ASN A 174      50.042 -18.264  21.796  1.00 77.22           N  
ATOM   2084  H   ASN A 174      52.999 -20.587  19.897  1.00 60.16           H  
ATOM   2085  HA  ASN A 174      52.292 -21.583  22.616  1.00 57.66           H  
ATOM   2086  HB2 ASN A 174      49.939 -21.102  22.048  1.00 56.95           H  
ATOM   2087  HB3 ASN A 174      50.473 -20.386  20.508  1.00 56.95           H  
ATOM   2088 HD21 ASN A 174      50.051 -17.352  22.229  1.00 77.22           H  
ATOM   2089 HD22 ASN A 174      49.403 -18.457  21.038  1.00 77.22           H  
ATOM   2090  N   LEU A 175      51.716 -23.864  21.782  1.00 56.38           N  
ATOM   2091  CA  LEU A 175      51.436 -25.241  21.368  1.00 56.32           C  
ATOM   2092  C   LEU A 175      50.372 -25.864  22.266  1.00 57.82           C  
ATOM   2093  O   LEU A 175      50.505 -25.862  23.491  1.00 56.89           O  
ATOM   2094  CB  LEU A 175      52.725 -26.091  21.339  1.00 58.41           C  
ATOM   2095  CG  LEU A 175      52.632 -27.522  20.783  1.00 64.22           C  
ATOM   2096  CD1 LEU A 175      52.238 -27.532  19.307  1.00 65.03           C  
ATOM   2097  CD2 LEU A 175      53.952 -28.245  20.956  1.00 68.25           C  
ATOM   2098  H   LEU A 175      51.937 -23.700  22.754  1.00 56.38           H  
ATOM   2099  HA  LEU A 175      51.044 -25.219  20.351  1.00 56.32           H  
ATOM   2100  HB2 LEU A 175      53.454 -25.554  20.732  1.00 58.41           H  
ATOM   2101  HB3 LEU A 175      53.089 -26.164  22.364  1.00 58.41           H  
ATOM   2102  HG  LEU A 175      51.855 -28.037  21.348  1.00 64.22           H  
ATOM   2103 HD11 LEU A 175      51.284 -27.020  19.182  1.00 65.03           H  
ATOM   2104 HD12 LEU A 175      53.003 -27.021  18.723  1.00 65.03           H  
ATOM   2105 HD13 LEU A 175      52.146 -28.562  18.963  1.00 65.03           H  
ATOM   2106 HD21 LEU A 175      54.726 -27.728  20.390  1.00 68.25           H  
ATOM   2107 HD22 LEU A 175      54.223 -28.260  22.012  1.00 68.25           H  
ATOM   2108 HD23 LEU A 175      53.857 -29.268  20.591  1.00 68.25           H  
ATOM   2109  N   TYR A 176      49.310 -26.387  21.643  1.00 53.29           N  
ATOM   2110  CA  TYR A 176      48.172 -26.998  22.327  1.00 51.27           C  
ATOM   2111  C   TYR A 176      48.009 -28.449  21.884  1.00 56.28           C  
ATOM   2112  O   TYR A 176      47.701 -28.704  20.719  1.00 56.06           O  
ATOM   2113  CB  TYR A 176      46.892 -26.194  22.043  1.00 50.33           C  
ATOM   2114  CG  TYR A 176      46.955 -24.741  22.458  1.00 50.37           C  
ATOM   2115  CD1 TYR A 176      47.387 -23.760  21.570  1.00 53.02           C  
ATOM   2116  CD2 TYR A 176      46.543 -24.340  23.723  1.00 49.60           C  
ATOM   2117  CE1 TYR A 176      47.441 -22.418  21.944  1.00 53.02           C  
ATOM   2118  CE2 TYR A 176      46.578 -23.000  24.103  1.00 49.91           C  
ATOM   2119  CZ  TYR A 176      47.035 -22.043  23.212  1.00 57.91           C  
ATOM   2120  OH  TYR A 176      47.077 -20.720  23.576  1.00 58.65           O  
ATOM   2121  H   TYR A 176      49.293 -26.358  20.634  1.00 53.29           H  
ATOM   2122  HA  TYR A 176      48.355 -26.986  23.401  1.00 51.27           H  
ATOM   2123  HB2 TYR A 176      46.697 -26.233  20.971  1.00 50.33           H  
ATOM   2124  HB3 TYR A 176      46.069 -26.665  22.580  1.00 50.33           H  
ATOM   2125  HD1 TYR A 176      47.686 -24.044  20.572  1.00 53.02           H  
ATOM   2126  HD2 TYR A 176      46.189 -25.081  24.425  1.00 49.60           H  
ATOM   2127  HE1 TYR A 176      47.798 -21.675  21.247  1.00 53.02           H  
ATOM   2128  HE2 TYR A 176      46.250 -22.708  25.090  1.00 49.91           H  
ATOM   2129  HH  TYR A 176      46.772 -20.535  24.467  1.00 58.65           H  
ATOM   2130  N   LEU A 177      48.245 -29.398  22.806  1.00 54.26           N  
ATOM   2131  CA  LEU A 177      48.151 -30.835  22.540  1.00 56.03           C  
ATOM   2132  C   LEU A 177      47.216 -31.551  23.532  1.00 60.57           C  
ATOM   2133  O   LEU A 177      47.424 -32.720  23.861  1.00 61.33           O  
ATOM   2134  CB  LEU A 177      49.559 -31.477  22.518  1.00 58.28           C  
ATOM   2135  CG  LEU A 177      50.495 -31.072  21.372  1.00 64.57           C  
ATOM   2136  CD1 LEU A 177      51.938 -31.363  21.722  1.00 66.41           C  
ATOM   2137  CD2 LEU A 177      50.117 -31.765  20.069  1.00 68.85           C  
ATOM   2138  H   LEU A 177      48.502 -29.103  23.737  1.00 54.26           H  
ATOM   2139  HA  LEU A 177      47.705 -30.958  21.553  1.00 56.03           H  
ATOM   2140  HB2 LEU A 177      50.053 -31.216  23.454  1.00 58.28           H  
ATOM   2141  HB3 LEU A 177      49.426 -32.558  22.467  1.00 58.28           H  
ATOM   2142  HG  LEU A 177      50.382 -29.998  21.227  1.00 64.57           H  
ATOM   2143 HD11 LEU A 177      52.203 -30.835  22.638  1.00 66.41           H  
ATOM   2144 HD12 LEU A 177      52.067 -32.435  21.870  1.00 66.41           H  
ATOM   2145 HD13 LEU A 177      52.583 -31.029  20.910  1.00 66.41           H  
ATOM   2146 HD21 LEU A 177      50.221 -32.844  20.188  1.00 68.85           H  
ATOM   2147 HD22 LEU A 177      49.084 -31.525  19.816  1.00 68.85           H  
ATOM   2148 HD23 LEU A 177      50.775 -31.422  19.271  1.00 68.85           H  
ATOM   2149  N   ALA A 178      46.157 -30.853  23.967  1.00 56.69           N  
ATOM   2150  CA  ALA A 178      45.173 -31.363  24.921  1.00 56.18           C  
ATOM   2151  C   ALA A 178      44.143 -32.336  24.319  1.00 62.12           C  
ATOM   2152  O   ALA A 178      43.904 -32.307  23.111  1.00 62.49           O  
ATOM   2153  CB  ALA A 178      44.469 -30.203  25.602  1.00 54.73           C  
ATOM   2154  H   ALA A 178      46.031 -29.915  23.613  1.00 56.69           H  
ATOM   2155  HA  ALA A 178      45.735 -31.950  25.648  1.00 56.18           H  
ATOM   2156  HB1 ALA A 178      45.208 -29.560  26.081  1.00 54.73           H  
ATOM   2157  HB2 ALA A 178      43.914 -29.629  24.860  1.00 54.73           H  
ATOM   2158  HB3 ALA A 178      43.780 -30.587  26.354  1.00 54.73           H  
ATOM   2159  N   TRP A 179      43.549 -33.204  25.173  1.00 59.19           N  
ATOM   2160  CA  TRP A 179      42.497 -34.185  24.845  1.00 60.12           C  
ATOM   2161  C   TRP A 179      42.853 -35.130  23.682  1.00 65.44           C  
ATOM   2162  O   TRP A 179      41.987 -35.462  22.868  1.00 65.45           O  
ATOM   2163  CB  TRP A 179      41.143 -33.482  24.594  1.00 57.74           C  
ATOM   2164  CG  TRP A 179      40.723 -32.549  25.689  1.00 57.33           C  
ATOM   2165  CD1 TRP A 179      41.147 -31.267  25.880  1.00 58.94           C  
ATOM   2166  CD2 TRP A 179      39.772 -32.817  26.728  1.00 56.77           C  
ATOM   2167  NE1 TRP A 179      40.556 -30.735  27.002  1.00 57.15           N  
ATOM   2168  CE2 TRP A 179      39.687 -31.654  27.528  1.00 59.03           C  
ATOM   2169  CE3 TRP A 179      38.985 -33.932  27.068  1.00 59.03           C  
ATOM   2170  CZ2 TRP A 179      38.848 -31.573  28.645  1.00 57.54           C  
ATOM   2171  CZ3 TRP A 179      38.155 -33.849  28.178  1.00 59.66           C  
ATOM   2172  CH2 TRP A 179      38.104 -32.687  28.960  1.00 58.60           C  
ATOM   2173  H   TRP A 179      43.859 -33.177  26.134  1.00 59.19           H  
ATOM   2174  HA  TRP A 179      42.410 -34.825  25.723  1.00 60.12           H  
ATOM   2175  HB2 TRP A 179      41.221 -32.911  23.669  1.00 57.74           H  
ATOM   2176  HB3 TRP A 179      40.375 -34.248  24.484  1.00 57.74           H  
ATOM   2177  HD1 TRP A 179      41.846 -30.745  25.243  1.00 58.94           H  
ATOM   2178  HE1 TRP A 179      40.734 -29.815  27.378  1.00 57.15           H  
ATOM   2179  HE3 TRP A 179      39.025 -34.835  26.477  1.00 59.03           H  
ATOM   2180  HZ2 TRP A 179      38.787 -30.672  29.237  1.00 57.54           H  
ATOM   2181  HZ3 TRP A 179      37.538 -34.695  28.443  1.00 59.66           H  
ATOM   2182  HH2 TRP A 179      37.465 -32.665  29.831  1.00 58.60           H  
ATOM   2183  N   ASN A 180      44.115 -35.590  23.627  1.00 63.95           N  
ATOM   2184  CA  ASN A 180      44.577 -36.477  22.561  1.00 66.08           C  
ATOM   2185  C   ASN A 180      44.633 -37.950  22.977  1.00 73.70           C  
ATOM   2186  O   ASN A 180      43.993 -38.783  22.332  1.00 74.61           O  
ATOM   2187  CB  ASN A 180      45.907 -35.998  21.985  1.00 64.66           C  
ATOM   2188  CG  ASN A 180      45.749 -34.891  20.980  1.00 73.71           C  
ATOM   2189  OD1 ASN A 180      45.419 -35.121  19.816  1.00 63.87           O  
ATOM   2190  ND2 ASN A 180      45.971 -33.662  21.408  1.00 63.02           N  
ATOM   2191  H   ASN A 180      44.767 -35.313  24.347  1.00 63.95           H  
ATOM   2192  HA  ASN A 180      43.828 -36.425  21.771  1.00 66.08           H  
ATOM   2193  HB2 ASN A 180      46.398 -36.841  21.499  1.00 64.66           H  
ATOM   2194  HB3 ASN A 180      46.530 -35.637  22.804  1.00 64.66           H  
ATOM   2195 HD21 ASN A 180      46.241 -33.503  22.368  1.00 63.02           H  
ATOM   2196 HD22 ASN A 180      45.871 -32.881  20.775  1.00 63.02           H  
ATOM   2197  N   CYS A 181      45.390 -38.265  24.043  1.00 72.79           N  
ATOM   2198  CA  CYS A 181      45.539 -39.616  24.589  1.00 75.58           C  
ATOM   2199  C   CYS A 181      44.749 -39.655  25.909  1.00 77.67           C  
ATOM   2200  O   CYS A 181      45.309 -39.907  26.978  1.00 77.98           O  
ATOM   2201  CB  CYS A 181      47.018 -39.938  24.799  1.00 78.54           C  
ATOM   2202  SG  CYS A 181      47.483 -41.643  24.398  1.00 87.08           S  
ATOM   2203  H   CYS A 181      45.892 -37.517  24.500  1.00 72.79           H  
ATOM   2204  HA  CYS A 181      45.151 -40.371  23.905  1.00 75.58           H  
ATOM   2205  HB2 CYS A 181      47.260 -39.757  25.846  1.00 78.54           H  
ATOM   2206  HB3 CYS A 181      47.604 -39.269  24.170  1.00 78.54           H  
ATOM   2207  N   TYR A 182      43.431 -39.407  25.814  1.00 71.84           N  
ATOM   2208  CA  TYR A 182      42.526 -39.319  26.958  1.00 70.27           C  
ATOM   2209  C   TYR A 182      41.425 -40.390  26.974  1.00 74.02           C  
ATOM   2210  O   TYR A 182      40.534 -40.379  26.116  1.00 72.97           O  
ATOM   2211  CB  TYR A 182      41.931 -37.900  27.018  1.00 68.81           C  
ATOM   2212  CG  TYR A 182      41.254 -37.535  28.319  1.00 69.87           C  
ATOM   2213  CD1 TYR A 182      41.994 -37.337  29.483  1.00 72.21           C  
ATOM   2214  CD2 TYR A 182      39.886 -37.292  28.370  1.00 69.49           C  
ATOM   2215  CE1 TYR A 182      41.380 -36.962  30.677  1.00 72.36           C  
ATOM   2216  CE2 TYR A 182      39.260 -36.916  29.559  1.00 69.50           C  
ATOM   2217  CZ  TYR A 182      40.013 -36.746  30.710  1.00 77.48           C  
ATOM   2218  OH  TYR A 182      39.404 -36.378  31.886  1.00 77.94           O  
ATOM   2219  H   TYR A 182      43.041 -39.273  24.892  1.00 71.84           H  
ATOM   2220  HA  TYR A 182      43.116 -39.519  27.852  1.00 70.27           H  
ATOM   2221  HB2 TYR A 182      42.740 -37.189  26.849  1.00 68.81           H  
ATOM   2222  HB3 TYR A 182      41.195 -37.810  26.219  1.00 68.81           H  
ATOM   2223  HD1 TYR A 182      43.065 -37.477  29.460  1.00 72.21           H  
ATOM   2224  HD2 TYR A 182      39.296 -37.396  27.471  1.00 69.49           H  
ATOM   2225  HE1 TYR A 182      41.969 -36.840  31.574  1.00 72.36           H  
ATOM   2226  HE2 TYR A 182      38.192 -36.758  29.582  1.00 69.50           H  
ATOM   2227  HH  TYR A 182      38.736 -36.989  32.206  1.00 77.94           H  
ATOM   2228  N   PHE A 183      41.493 -41.304  27.974  1.00 71.30           N  
ATOM   2229  CA  PHE A 183      40.553 -42.405  28.221  1.00 72.51           C  
ATOM   2230  C   PHE A 183      40.216 -43.225  26.953  1.00 79.27           C  
ATOM   2231  O   PHE A 183      39.037 -43.430  26.638  1.00 78.90           O  
ATOM   2232  CB  PHE A 183      39.281 -41.884  28.928  1.00 72.01           C  
ATOM   2233  CG  PHE A 183      39.469 -41.555  30.389  1.00 72.12           C  
ATOM   2234  CD1 PHE A 183      39.877 -40.288  30.787  1.00 72.37           C  
ATOM   2235  CD2 PHE A 183      39.233 -42.511  31.369  1.00 75.52           C  
ATOM   2236  CE1 PHE A 183      40.055 -39.985  32.141  1.00 72.55           C  
ATOM   2237  CE2 PHE A 183      39.411 -42.208  32.721  1.00 77.68           C  
ATOM   2238  CZ  PHE A 183      39.820 -40.947  33.099  1.00 73.36           C  
ATOM   2239  H   PHE A 183      42.270 -41.219  28.614  1.00 71.30           H  
ATOM   2240  HA  PHE A 183      41.057 -43.105  28.888  1.00 72.51           H  
ATOM   2241  HB2 PHE A 183      38.952 -40.980  28.415  1.00 72.01           H  
ATOM   2242  HB3 PHE A 183      38.509 -42.649  28.848  1.00 72.01           H  
ATOM   2243  HD1 PHE A 183      40.059 -39.528  30.042  1.00 72.37           H  
ATOM   2244  HD2 PHE A 183      38.908 -43.500  31.082  1.00 75.52           H  
ATOM   2245  HE1 PHE A 183      40.377 -38.997  32.435  1.00 72.55           H  
ATOM   2246  HE2 PHE A 183      39.228 -42.963  33.471  1.00 77.68           H  
ATOM   2247  HZ  PHE A 183      39.956 -40.713  34.145  1.00 73.36           H  
ATOM   2248  N   ASN A 184      41.264 -43.688  26.234  1.00 78.00           N  
ATOM   2249  CA  ASN A 184      41.141 -44.455  24.991  1.00112.84           C  
ATOM   2250  C   ASN A 184      41.668 -45.883  25.169  1.00144.10           C  
ATOM   2251  O   ASN A 184      41.956 -47.089  25.152  1.00108.19           O  
ATOM   2252  CB  ASN A 184      41.878 -43.735  23.853  1.00113.23           C  
ATOM   2253  CG  ASN A 184      41.563 -44.265  22.480  1.00139.54           C  
ATOM   2254  OD1 ASN A 184      40.569 -43.888  21.854  1.00133.31           O  
ATOM   2255  ND2 ASN A 184      42.406 -45.158  21.984  1.00134.95           N  
ATOM   2256  H   ASN A 184      42.194 -43.492  26.577  1.00 78.00           H  
ATOM   2257  HA  ASN A 184      40.085 -44.525  24.732  1.00112.84           H  
ATOM   2258  HB2 ASN A 184      42.950 -43.838  24.021  1.00113.23           H  
ATOM   2259  HB3 ASN A 184      41.605 -42.680  23.883  1.00113.23           H  
ATOM   2260 HD21 ASN A 184      42.244 -45.551  21.068  1.00134.95           H  
ATOM   2261 HD22 ASN A 184      43.211 -45.446  22.522  1.00134.95           H  
ATOM   2262  N   LYS A 185      40.787 -46.254  24.161  1.00  0.00           N  
ATOM   2263  CA  LYS A 185      40.872 -47.403  23.140  1.00  0.00           C  
ATOM   2264  C   LYS A 185      42.349 -47.801  22.696  1.00  0.00           C  
ATOM   2265  O   LYS A 185      42.480 -48.688  21.860  1.00  0.00           O  
ATOM   2266  CB  LYS A 185      40.061 -47.012  21.853  1.00  0.00           C  
ATOM   2267  CG  LYS A 185      39.305 -48.217  21.269  1.00  0.00           C  
ATOM   2268  CD  LYS A 185      38.510 -47.827  20.013  1.00  0.00           C  
ATOM   2269  CE  LYS A 185      37.614 -48.971  19.519  1.00  0.00           C  
ATOM   2270  NZ  LYS A 185      38.388 -50.160  19.119  1.00  0.00           N1+
ATOM   2271  H   LYS A 185      39.960 -45.679  24.087  1.00  0.00           H  
ATOM   2272  HA  LYS A 185      40.456 -48.273  23.648  1.00  0.00           H  
ATOM   2273  HB2 LYS A 185      40.754 -46.631  21.102  1.00  0.00           H  
ATOM   2274  HB3 LYS A 185      39.342 -46.235  22.111  1.00  0.00           H  
ATOM   2275  HG2 LYS A 185      38.615 -48.601  22.020  1.00  0.00           H  
ATOM   2276  HG3 LYS A 185      40.025 -48.993  21.006  1.00  0.00           H  
ATOM   2277  HD2 LYS A 185      39.211 -47.563  19.222  1.00  0.00           H  
ATOM   2278  HD3 LYS A 185      37.884 -46.967  20.247  1.00  0.00           H  
ATOM   2279  HE2 LYS A 185      37.043 -48.621  18.659  1.00  0.00           H  
ATOM   2280  HE3 LYS A 185      36.930 -49.251  20.320  1.00  0.00           H  
ATOM   2281  HZ1 LYS A 185      39.026 -49.912  18.376  1.00  0.00           H  
ATOM   2282  HZ2 LYS A 185      37.757 -50.879  18.795  1.00  0.00           H  
ATOM   2283  N   VAL A 186      43.507 -47.213  23.143  1.00  0.00           N  
ATOM   2284  CA  VAL A 186      43.911 -46.051  24.073  1.00  0.00           C  
ATOM   2285  C   VAL A 186      44.130 -46.123  26.007  1.00  0.00           C  
ATOM   2286  O   VAL A 186      44.124 -47.247  26.509  1.00  0.00           O  
ATOM   2287  CB  VAL A 186      42.902 -44.930  23.719  1.00  0.00           C  
ATOM   2288  CG1 VAL A 186      43.045 -43.679  24.604  1.00  0.00           C  
ATOM   2289  CG2 VAL A 186      43.061 -44.507  22.247  1.00  0.00           C  
ATOM   2290  H   VAL A 186      44.320 -47.668  22.754  1.00  0.00           H  
ATOM   2291  HA  VAL A 186      44.976 -45.962  23.858  1.00  0.00           H  
ATOM   2292  HB  VAL A 186      41.890 -45.315  23.860  1.00  0.00           H  
ATOM   2293 HG11 VAL A 186      42.808 -43.918  25.640  1.00  0.00           H  
ATOM   2294 HG12 VAL A 186      44.064 -43.292  24.544  1.00  0.00           H  
ATOM   2295 HG13 VAL A 186      42.352 -42.907  24.268  1.00  0.00           H  
ATOM   2296 HG21 VAL A 186      44.063 -44.116  22.072  1.00  0.00           H  
ATOM   2297 HG22 VAL A 186      42.890 -45.359  21.588  1.00  0.00           H  
ATOM   2298 HG23 VAL A 186      42.330 -43.735  22.002  1.00  0.00           H  
ATOM   2299  N   CYS A 187      44.707 -45.204  27.041  1.00 87.19           N  
ATOM   2300  CA  CYS A 187      45.042 -44.858  25.664  1.00 86.84           C  
ATOM   2301  C   CYS A 187      46.240 -45.651  25.058  1.00 91.74           C  
ATOM   2302  O   CYS A 187      46.278 -45.646  23.819  1.00 91.77           O  
ATOM   2303  CB  CYS A 187      45.236 -43.350  25.510  1.00 84.32           C  
ATOM   2304  SG  CYS A 187      46.874 -42.744  25.993  1.00 88.16           S  
ATOM   2305  H   CYS A 187      44.775 -45.587  27.973  1.00 87.19           H  
ATOM   2306  HA  CYS A 187      44.180 -45.170  25.075  1.00 86.84           H  
ATOM   2307  HB2 CYS A 187      44.492 -42.847  26.128  1.00 84.32           H  
ATOM   2308  HB3 CYS A 187      45.073 -43.092  24.464  1.00 84.32           H  
ATOM   2309  N   GLU A 188      47.163 -46.293  25.837  1.00 89.88           N  
ATOM   2310  CA  GLU A 188      47.266 -46.417  27.302  1.00 89.37           C  
ATOM   2311  C   GLU A 188      48.163 -45.351  27.935  1.00 89.98           C  
ATOM   2312  O   GLU A 188      47.921 -44.947  29.074  1.00 87.91           O  
ATOM   2313  CB  GLU A 188      47.819 -47.879  27.673  1.00  0.00           C  
ATOM   2314  CG  GLU A 188      47.797 -48.145  29.189  1.00  0.00           C  
ATOM   2315  CD  GLU A 188      46.393 -48.002  29.782  1.00  0.00           C  
ATOM   2316  OE1 GLU A 188      45.498 -48.828  29.617  1.00  0.00           O  
ATOM   2317  OE2 GLU A 188      46.219 -46.861  30.511  1.00  0.00           O1-
ATOM   2318  H   GLU A 188      48.026 -46.629  25.431  1.00 89.88           H  
ATOM   2319  HA  GLU A 188      46.266 -46.267  27.708  1.00 89.37           H  
ATOM   2320  HB2 GLU A 188      48.845 -47.965  27.318  1.00  0.00           H  
ATOM   2321  HB3 GLU A 188      47.198 -48.624  27.177  1.00  0.00           H  
ATOM   2322  HG2 GLU A 188      48.459 -47.432  29.681  1.00  0.00           H  
ATOM   2323  HG3 GLU A 188      48.153 -49.159  29.372  1.00  0.00           H  
ATOM   2324  N   LYS A 189      49.193 -44.901  27.197  1.00 85.97           N  
ATOM   2325  CA  LYS A 189      50.145 -43.875  27.631  1.00 83.86           C  
ATOM   2326  C   LYS A 189      50.632 -43.065  26.424  1.00 85.12           C  
ATOM   2327  O   LYS A 189      50.927 -43.644  25.373  1.00 86.50           O  
ATOM   2328  CB  LYS A 189      51.373 -44.523  28.338  1.00  0.00           C  
ATOM   2329  CG  LYS A 189      52.349 -43.505  28.947  1.00  0.00           C  
ATOM   2330  CD  LYS A 189      53.469 -44.211  29.724  1.00  0.00           C  
ATOM   2331  CE  LYS A 189      54.436 -43.190  30.326  1.00  0.00           C  
ATOM   2332  NZ  LYS A 189      55.517 -43.851  31.075  1.00  0.00           N1+
ATOM   2333  H   LYS A 189      49.511 -45.248  26.296  1.00 85.97           H  
ATOM   2334  HA  LYS A 189      49.635 -43.218  28.335  1.00 83.86           H  
ATOM   2335  HB2 LYS A 189      51.915 -45.123  27.606  1.00  0.00           H  
ATOM   2336  HB3 LYS A 189      51.007 -45.169  29.137  1.00  0.00           H  
ATOM   2337  HG2 LYS A 189      51.803 -42.850  29.626  1.00  0.00           H  
ATOM   2338  HG3 LYS A 189      52.791 -42.912  28.146  1.00  0.00           H  
ATOM   2339  HD2 LYS A 189      54.015 -44.868  29.047  1.00  0.00           H  
ATOM   2340  HD3 LYS A 189      53.028 -44.803  30.527  1.00  0.00           H  
ATOM   2341  HE2 LYS A 189      53.887 -42.534  31.000  1.00  0.00           H  
ATOM   2342  HE3 LYS A 189      54.873 -42.599  29.520  1.00  0.00           H  
ATOM   2343  HZ1 LYS A 189      55.120 -44.400  31.822  1.00  0.00           H  
ATOM   2344  HZ2 LYS A 189      56.038 -44.453  30.454  1.00  0.00           H  
ATOM   2345  HZ3 LYS A 189      56.135 -43.151  31.462  1.00  0.00           H  
ATOM   2346  N   THR A 190      50.713 -41.729  26.580  1.00 77.85           N  
ATOM   2347  CA  THR A 190      51.177 -40.811  25.535  1.00 76.24           C  
ATOM   2348  C   THR A 190      52.690 -40.961  25.382  1.00 81.43           C  
ATOM   2349  O   THR A 190      53.433 -40.764  26.350  1.00 80.30           O  
ATOM   2350  CB  THR A 190      50.795 -39.353  25.850  1.00 79.00           C  
ATOM   2351  OG1 THR A 190      49.615 -39.301  26.653  1.00 78.26           O  
ATOM   2352  CG2 THR A 190      50.630 -38.510  24.599  1.00 74.81           C  
ATOM   2353  H   THR A 190      50.438 -41.337  27.469  1.00 77.85           H  
ATOM   2354  HA  THR A 190      50.688 -41.067  24.595  1.00 76.24           H  
ATOM   2355  HB  THR A 190      51.624 -38.925  26.413  1.00 79.00           H  
ATOM   2356 HG21 THR A 190      51.550 -38.541  24.016  1.00 74.81           H  
ATOM   2357 HG22 THR A 190      49.808 -38.904  24.002  1.00 74.81           H  
ATOM   2358 HG23 THR A 190      50.414 -37.480  24.881  1.00 74.81           H  
ATOM   2359  HG1 THR A 190      49.783 -39.810  27.449  1.00 78.26           H  
ATOM   2360  N   ASN A 191      53.136 -41.337  24.174  1.00 80.26           N  
ATOM   2361  CA  ASN A 191      54.551 -41.530  23.882  1.00 82.72           C  
ATOM   2362  C   ASN A 191      55.224 -40.210  23.500  1.00 85.55           C  
ATOM   2363  O   ASN A 191      55.034 -39.709  22.387  1.00 84.64           O  
ATOM   2364  CB  ASN A 191      54.757 -42.615  22.814  1.00 86.64           C  
ATOM   2365  CG  ASN A 191      56.202 -42.984  22.586  1.00110.79           C  
ATOM   2366  OD1 ASN A 191      56.893 -43.490  23.477  1.00104.87           O  
ATOM   2367  ND2 ASN A 191      56.691 -42.747  21.380  1.00104.39           N  
ATOM   2368  H   ASN A 191      52.464 -41.493  23.437  1.00 80.26           H  
ATOM   2369  HA  ASN A 191      55.036 -41.883  24.792  1.00 82.72           H  
ATOM   2370  HB2 ASN A 191      54.343 -42.253  21.873  1.00 86.64           H  
ATOM   2371  HB3 ASN A 191      54.220 -43.510  23.127  1.00 86.64           H  
ATOM   2372 HD21 ASN A 191      56.105 -42.332  20.670  1.00104.39           H  
ATOM   2373 HD22 ASN A 191      57.651 -42.981  21.169  1.00104.39           H  
ATOM   2374  N   ILE A 192      55.988 -39.642  24.447  1.00 81.73           N  
ATOM   2375  CA  ILE A 192      56.731 -38.396  24.257  1.00 80.68           C  
ATOM   2376  C   ILE A 192      58.176 -38.780  23.931  1.00 87.41           C  
ATOM   2377  O   ILE A 192      58.836 -39.420  24.756  1.00 88.65           O  
ATOM   2378  CB  ILE A 192      56.653 -37.449  25.500  1.00 81.76           C  
ATOM   2379  CG1 ILE A 192      55.223 -37.384  26.142  1.00 79.88           C  
ATOM   2380  CG2 ILE A 192      57.198 -36.049  25.183  1.00 81.37           C  
ATOM   2381  CD1 ILE A 192      54.033 -36.840  25.277  1.00 85.57           C  
ATOM   2382  H   ILE A 192      56.054 -40.102  25.344  1.00 81.73           H  
ATOM   2383  HA  ILE A 192      56.287 -37.825  23.441  1.00 80.68           H  
ATOM   2384  HB  ILE A 192      57.300 -37.894  26.256  1.00 81.76           H  
ATOM   2385 HG12 ILE A 192      54.961 -38.398  26.446  1.00 79.88           H  
ATOM   2386 HG13 ILE A 192      55.296 -36.747  27.024  1.00 79.88           H  
ATOM   2387 HG21 ILE A 192      58.218 -36.133  24.807  1.00 81.37           H  
ATOM   2388 HG22 ILE A 192      56.570 -35.577  24.428  1.00 81.37           H  
ATOM   2389 HG23 ILE A 192      57.193 -35.444  26.089  1.00 81.37           H  
ATOM   2390 HD11 ILE A 192      54.234 -35.808  24.990  1.00 85.57           H  
ATOM   2391 HD12 ILE A 192      53.926 -37.452  24.381  1.00 85.57           H  
ATOM   2392 HD13 ILE A 192      53.112 -36.882  25.858  1.00 85.57           H  
ATOM   2393  N   GLU A 193      58.656 -38.418  22.725  1.00 84.84           N  
ATOM   2394  CA  GLU A 193      60.027 -38.717  22.304  1.00 87.70           C  
ATOM   2395  C   GLU A 193      61.016 -37.902  23.139  1.00 91.23           C  
ATOM   2396  O   GLU A 193      60.741 -36.737  23.439  1.00 88.40           O  
ATOM   2397  CB  GLU A 193      60.220 -38.458  20.804  1.00 90.12           C  
ATOM   2398  CG  GLU A 193      61.231 -39.398  20.169  1.00104.62           C  
ATOM   2399  CD  GLU A 193      61.300 -39.364  18.654  1.00126.12           C  
ATOM   2400  OE1 GLU A 193      60.268 -39.641  18.000  1.00114.06           O  
ATOM   2401  OE2 GLU A 193      62.403 -39.111  18.119  1.00124.72           O1-
ATOM   2402  H   GLU A 193      58.048 -37.923  22.088  1.00 84.84           H  
ATOM   2403  HA  GLU A 193      60.218 -39.777  22.473  1.00 87.70           H  
ATOM   2404  HB2 GLU A 193      59.261 -38.587  20.302  1.00 90.12           H  
ATOM   2405  HB3 GLU A 193      60.565 -37.433  20.669  1.00 90.12           H  
ATOM   2406  HG2 GLU A 193      60.978 -40.415  20.470  1.00104.62           H  
ATOM   2407  HG3 GLU A 193      62.217 -39.140  20.555  1.00104.62           H  
ATOM   2408  N   ASP A 194      62.133 -38.533  23.558  1.00 90.27           N  
ATOM   2409  CA  ASP A 194      63.152 -37.905  24.402  1.00 90.32           C  
ATOM   2410  C   ASP A 194      63.731 -36.636  23.774  1.00 93.66           C  
ATOM   2411  O   ASP A 194      64.370 -36.696  22.721  1.00 95.40           O  
ATOM   2412  CB  ASP A 194      64.253 -38.909  24.791  1.00 95.54           C  
ATOM   2413  CG  ASP A 194      65.210 -38.406  25.858  1.00105.16           C  
ATOM   2414  OD1 ASP A 194      64.765 -38.207  27.011  1.00104.03           O  
ATOM   2415  OD2 ASP A 194      66.410 -38.244  25.550  1.00113.07           O1-
ATOM   2416  H   ASP A 194      62.274 -39.492  23.274  1.00 90.27           H  
ATOM   2417  HA  ASP A 194      62.655 -37.591  25.320  1.00 90.32           H  
ATOM   2418  HB2 ASP A 194      64.831 -39.144  23.898  1.00 95.54           H  
ATOM   2419  HB3 ASP A 194      63.773 -39.815  25.162  1.00 95.54           H  
ATOM   2420  N   GLY A 195      63.443 -35.502  24.415  1.00 87.48           N  
ATOM   2421  CA  GLY A 195      63.883 -34.178  23.991  1.00 86.49           C  
ATOM   2422  C   GLY A 195      63.228 -33.674  22.721  1.00 88.90           C  
ATOM   2423  O   GLY A 195      63.899 -33.061  21.886  1.00 89.41           O  
ATOM   2424  H   GLY A 195      62.881 -35.565  25.252  1.00 87.48           H  
ATOM   2425  HA2 GLY A 195      63.660 -33.473  24.792  1.00 86.49           H  
ATOM   2426  HA3 GLY A 195      64.960 -34.214  23.827  1.00 86.49           H  
ATOM   2427  N   VAL A 196      61.914 -33.919  22.569  1.00 83.79           N  
ATOM   2428  CA  VAL A 196      61.149 -33.488  21.394  1.00 82.62           C  
ATOM   2429  C   VAL A 196      60.880 -31.962  21.439  1.00 84.74           C  
ATOM   2430  O   VAL A 196      60.952 -31.306  20.397  1.00 84.96           O  
ATOM   2431  CB  VAL A 196      59.869 -34.347  21.155  1.00 85.46           C  
ATOM   2432  CG1 VAL A 196      58.812 -34.150  22.242  1.00 82.45           C  
ATOM   2433  CG2 VAL A 196      59.283 -34.109  19.768  1.00 85.01           C  
ATOM   2434  H   VAL A 196      61.431 -34.424  23.299  1.00 83.79           H  
ATOM   2435  HA  VAL A 196      61.764 -33.670  20.513  1.00 82.62           H  
ATOM   2436  HB  VAL A 196      60.187 -35.388  21.212  1.00 85.46           H  
ATOM   2437 HG11 VAL A 196      59.248 -34.369  23.217  1.00 82.45           H  
ATOM   2438 HG12 VAL A 196      58.461 -33.118  22.225  1.00 82.45           H  
ATOM   2439 HG13 VAL A 196      57.973 -34.822  22.059  1.00 82.45           H  
ATOM   2440 HG21 VAL A 196      58.956 -33.072  19.685  1.00 85.01           H  
ATOM   2441 HG22 VAL A 196      60.042 -34.313  19.013  1.00 85.01           H  
ATOM   2442 HG23 VAL A 196      58.431 -34.772  19.615  1.00 85.01           H  
ATOM   2443  N   PHE A 197      60.618 -31.410  22.646  1.00 78.81           N  
ATOM   2444  CA  PHE A 197      60.352 -29.986  22.866  1.00 76.21           C  
ATOM   2445  C   PHE A 197      61.636 -29.160  23.062  1.00 82.36           C  
ATOM   2446  O   PHE A 197      61.567 -27.930  23.047  1.00 81.16           O  
ATOM   2447  CB  PHE A 197      59.387 -29.784  24.052  1.00 75.16           C  
ATOM   2448  CG  PHE A 197      58.101 -30.581  23.996  1.00 74.89           C  
ATOM   2449  CD1 PHE A 197      57.084 -30.233  23.115  1.00 75.76           C  
ATOM   2450  CD2 PHE A 197      57.893 -31.656  24.852  1.00 77.00           C  
ATOM   2451  CE1 PHE A 197      55.897 -30.969  23.066  1.00 75.37           C  
ATOM   2452  CE2 PHE A 197      56.700 -32.385  24.809  1.00 78.48           C  
ATOM   2453  CZ  PHE A 197      55.711 -32.037  23.917  1.00 74.89           C  
ATOM   2454  H   PHE A 197      60.605 -32.021  23.450  1.00 78.81           H  
ATOM   2455  HA  PHE A 197      59.877 -29.616  21.957  1.00 76.21           H  
ATOM   2456  HB2 PHE A 197      59.914 -30.063  24.964  1.00 75.16           H  
ATOM   2457  HB3 PHE A 197      59.124 -28.727  24.093  1.00 75.16           H  
ATOM   2458  HD1 PHE A 197      57.213 -29.384  22.460  1.00 75.76           H  
ATOM   2459  HD2 PHE A 197      58.662 -31.932  25.559  1.00 77.00           H  
ATOM   2460  HE1 PHE A 197      55.125 -30.701  22.360  1.00 75.37           H  
ATOM   2461  HE2 PHE A 197      56.555 -33.222  25.476  1.00 78.48           H  
ATOM   2462  HZ  PHE A 197      54.790 -32.600  23.884  1.00 74.89           H  
ATOM   2463  N   GLU A 198      62.799 -29.833  23.233  1.00 81.93           N  
ATOM   2464  CA  GLU A 198      64.118 -29.215  23.438  1.00 83.61           C  
ATOM   2465  C   GLU A 198      64.567 -28.312  22.280  1.00 88.73           C  
ATOM   2466  O   GLU A 198      65.210 -27.289  22.525  1.00 88.49           O  
ATOM   2467  CB  GLU A 198      65.209 -30.370  23.671  1.00  0.00           C  
ATOM   2468  CG  GLU A 198      66.585 -29.805  24.067  1.00  0.00           C  
ATOM   2469  CD  GLU A 198      66.518 -28.950  25.335  1.00  0.00           C  
ATOM   2470  OE1 GLU A 198      66.378 -29.418  26.463  1.00  0.00           O  
ATOM   2471  OE2 GLU A 198      66.618 -27.610  25.099  1.00  0.00           O1-
ATOM   2472  H   GLU A 198      62.658 -30.502  23.978  1.00 81.93           H  
ATOM   2473  HA  GLU A 198      64.030 -28.571  24.313  1.00 83.61           H  
ATOM   2474  HB2 GLU A 198      65.318 -30.940  22.749  1.00  0.00           H  
ATOM   2475  HB3 GLU A 198      64.859 -31.028  24.467  1.00  0.00           H  
ATOM   2476  HG2 GLU A 198      66.960 -29.189  23.249  1.00  0.00           H  
ATOM   2477  HG3 GLU A 198      67.269 -30.636  24.240  1.00  0.00           H  
ATOM   2478  N   THR A 199      64.234 -28.693  21.028  1.00 86.17           N  
ATOM   2479  CA  THR A 199      64.571 -27.931  19.815  1.00 87.04           C  
ATOM   2480  C   THR A 199      63.713 -26.661  19.693  1.00 88.24           C  
ATOM   2481  O   THR A 199      64.161 -25.676  19.104  1.00 88.79           O  
ATOM   2482  CB  THR A 199      64.470 -28.811  18.555  1.00 97.14           C  
ATOM   2483  OG1 THR A 199      63.139 -29.316  18.431  1.00 96.02           O  
ATOM   2484  CG2 THR A 199      65.474 -29.958  18.550  1.00 98.17           C  
ATOM   2485  H   THR A 199      63.721 -29.556  20.917  1.00 86.17           H  
ATOM   2486  HA  THR A 199      65.609 -27.611  19.904  1.00 87.04           H  
ATOM   2487  HB  THR A 199      64.714 -28.182  17.699  1.00 97.14           H  
ATOM   2488 HG21 THR A 199      66.484 -29.557  18.636  1.00 98.17           H  
ATOM   2489 HG22 THR A 199      65.273 -30.620  19.392  1.00 98.17           H  
ATOM   2490 HG23 THR A 199      65.383 -30.517  17.618  1.00 98.17           H  
ATOM   2491  HG1 THR A 199      62.545 -28.563  18.395  1.00 96.02           H  
ATOM   2492  N   LEU A 200      62.488 -26.689  20.257  1.00 81.76           N  
ATOM   2493  CA  LEU A 200      61.530 -25.578  20.259  1.00 79.13           C  
ATOM   2494  C   LEU A 200      61.945 -24.545  21.320  1.00 81.83           C  
ATOM   2495  O   LEU A 200      61.273 -24.383  22.342  1.00 78.88           O  
ATOM   2496  CB  LEU A 200      60.103 -26.108  20.518  1.00 76.78           C  
ATOM   2497  CG  LEU A 200      59.386 -26.785  19.350  1.00 81.70           C  
ATOM   2498  CD1 LEU A 200      59.658 -28.283  19.322  1.00 83.33           C  
ATOM   2499  CD2 LEU A 200      57.893 -26.578  19.456  1.00 82.36           C  
ATOM   2500  H   LEU A 200      62.208 -27.544  20.715  1.00 81.76           H  
ATOM   2501  HA  LEU A 200      61.531 -25.090  19.284  1.00 79.13           H  
ATOM   2502  HB2 LEU A 200      60.165 -26.833  21.329  1.00 76.78           H  
ATOM   2503  HB3 LEU A 200      59.491 -25.262  20.832  1.00 76.78           H  
ATOM   2504  HG  LEU A 200      59.768 -26.332  18.435  1.00 81.70           H  
ATOM   2505 HD11 LEU A 200      60.732 -28.456  19.250  1.00 83.33           H  
ATOM   2506 HD12 LEU A 200      59.277 -28.739  20.236  1.00 83.33           H  
ATOM   2507 HD13 LEU A 200      59.160 -28.727  18.460  1.00 83.33           H  
ATOM   2508 HD21 LEU A 200      57.527 -27.036  20.375  1.00 82.36           H  
ATOM   2509 HD22 LEU A 200      57.674 -25.510  19.470  1.00 82.36           H  
ATOM   2510 HD23 LEU A 200      57.401 -27.038  18.599  1.00 82.36           H  
ATOM   2511  N   THR A 201      63.062 -23.841  21.058  1.00 80.58           N  
ATOM   2512  CA  THR A 201      63.675 -22.847  21.954  1.00 80.51           C  
ATOM   2513  C   THR A 201      62.922 -21.505  22.040  1.00 82.39           C  
ATOM   2514  O   THR A 201      63.353 -20.616  22.781  1.00 82.11           O  
ATOM   2515  CB  THR A 201      65.147 -22.626  21.574  1.00 89.49           C  
ATOM   2516  OG1 THR A 201      65.213 -22.183  20.219  1.00 89.09           O  
ATOM   2517  CG2 THR A 201      66.004 -23.871  21.776  1.00 90.31           C  
ATOM   2518  H   THR A 201      63.518 -24.009  20.172  1.00 80.58           H  
ATOM   2519  HA  THR A 201      63.608 -23.272  22.956  1.00 80.51           H  
ATOM   2520  HB  THR A 201      65.556 -21.866  22.240  1.00 89.49           H  
ATOM   2521 HG21 THR A 201      65.945 -24.188  22.817  1.00 90.31           H  
ATOM   2522 HG22 THR A 201      65.640 -24.671  21.131  1.00 90.31           H  
ATOM   2523 HG23 THR A 201      67.040 -23.644  21.524  1.00 90.31           H  
ATOM   2524  HG1 THR A 201      66.137 -22.025  20.010  1.00 89.09           H  
ATOM   2525  N   ASN A 202      61.815 -21.354  21.298  1.00 77.29           N  
ATOM   2526  CA  ASN A 202      61.022 -20.124  21.280  1.00 75.74           C  
ATOM   2527  C   ASN A 202      59.612 -20.332  21.853  1.00 76.60           C  
ATOM   2528  O   ASN A 202      58.785 -19.413  21.835  1.00 75.06           O  
ATOM   2529  CB  ASN A 202      60.987 -19.546  19.862  1.00 78.51           C  
ATOM   2530  CG  ASN A 202      62.361 -19.315  19.262  1.00112.64           C  
ATOM   2531  OD1 ASN A 202      63.284 -18.802  19.911  1.00108.62           O  
ATOM   2532  ND2 ASN A 202      62.521 -19.663  17.993  1.00109.07           N  
ATOM   2533  H   ASN A 202      61.514 -22.128  20.723  1.00 77.29           H  
ATOM   2534  HA  ASN A 202      61.505 -19.399  21.935  1.00 75.74           H  
ATOM   2535  HB2 ASN A 202      60.460 -18.592  19.892  1.00 78.51           H  
ATOM   2536  HB3 ASN A 202      60.444 -20.241  19.221  1.00 78.51           H  
ATOM   2537 HD21 ASN A 202      63.409 -19.512  17.536  1.00109.07           H  
ATOM   2538 HD22 ASN A 202      61.755 -20.080  17.483  1.00109.07           H  
ATOM   2539  N   LEU A 203      59.363 -21.544  22.394  1.00 71.56           N  
ATOM   2540  CA  LEU A 203      58.095 -21.966  22.978  1.00 68.23           C  
ATOM   2541  C   LEU A 203      57.835 -21.269  24.307  1.00 69.97           C  
ATOM   2542  O   LEU A 203      58.609 -21.431  25.250  1.00 70.33           O  
ATOM   2543  CB  LEU A 203      58.076 -23.500  23.129  1.00 68.26           C  
ATOM   2544  CG  LEU A 203      56.710 -24.177  23.298  1.00 70.84           C  
ATOM   2545  CD1 LEU A 203      55.947 -24.224  21.984  1.00 70.67           C  
ATOM   2546  CD2 LEU A 203      56.876 -25.584  23.820  1.00 73.10           C  
ATOM   2547  H   LEU A 203      60.118 -22.215  22.394  1.00 71.56           H  
ATOM   2548  HA  LEU A 203      57.287 -21.674  22.307  1.00 68.23           H  
ATOM   2549  HB2 LEU A 203      58.542 -23.922  22.238  1.00 68.26           H  
ATOM   2550  HB3 LEU A 203      58.675 -23.750  24.005  1.00 68.26           H  
ATOM   2551  HG  LEU A 203      56.142 -23.583  24.014  1.00 70.84           H  
ATOM   2552 HD11 LEU A 203      55.817 -23.211  21.603  1.00 70.67           H  
ATOM   2553 HD12 LEU A 203      56.507 -24.816  21.260  1.00 70.67           H  
ATOM   2554 HD13 LEU A 203      54.970 -24.678  22.147  1.00 70.67           H  
ATOM   2555 HD21 LEU A 203      57.444 -26.174  23.101  1.00 73.10           H  
ATOM   2556 HD22 LEU A 203      57.409 -25.558  24.771  1.00 73.10           H  
ATOM   2557 HD23 LEU A 203      55.895 -26.036  23.966  1.00 73.10           H  
ATOM   2558  N   GLU A 204      56.752 -20.476  24.365  1.00 64.18           N  
ATOM   2559  CA  GLU A 204      56.335 -19.731  25.553  1.00 62.40           C  
ATOM   2560  C   GLU A 204      55.225 -20.471  26.297  1.00 63.16           C  
ATOM   2561  O   GLU A 204      55.220 -20.479  27.527  1.00 62.31           O  
ATOM   2562  CB  GLU A 204      55.874 -18.312  25.180  1.00 63.53           C  
ATOM   2563  CG  GLU A 204      57.007 -17.359  24.822  1.00 76.79           C  
ATOM   2564  CD  GLU A 204      56.610 -15.953  24.403  1.00101.35           C  
ATOM   2565  OE1 GLU A 204      55.408 -15.609  24.484  1.00 98.19           O  
ATOM   2566  OE2 GLU A 204      57.512 -15.191  23.988  1.00 99.51           O1-
ATOM   2567  H   GLU A 204      56.188 -20.388  23.532  1.00 64.18           H  
ATOM   2568  HA  GLU A 204      57.198 -19.648  26.214  1.00 62.40           H  
ATOM   2569  HB2 GLU A 204      55.205 -18.385  24.322  1.00 63.53           H  
ATOM   2570  HB3 GLU A 204      55.332 -17.895  26.029  1.00 63.53           H  
ATOM   2571  HG2 GLU A 204      57.565 -17.804  23.998  1.00 76.79           H  
ATOM   2572  HG3 GLU A 204      57.654 -17.273  25.695  1.00 76.79           H  
ATOM   2573  N   LEU A 205      54.287 -21.086  25.555  1.00 57.91           N  
ATOM   2574  CA  LEU A 205      53.155 -21.829  26.109  1.00 55.39           C  
ATOM   2575  C   LEU A 205      53.132 -23.270  25.589  1.00 59.41           C  
ATOM   2576  O   LEU A 205      53.212 -23.491  24.378  1.00 59.68           O  
ATOM   2577  CB  LEU A 205      51.838 -21.105  25.765  1.00 53.58           C  
ATOM   2578  CG  LEU A 205      50.570 -21.527  26.523  1.00 56.13           C  
ATOM   2579  CD1 LEU A 205      49.673 -20.340  26.770  1.00 54.82           C  
ATOM   2580  CD2 LEU A 205      49.792 -22.589  25.765  1.00 57.38           C  
ATOM   2581  H   LEU A 205      54.369 -21.031  24.550  1.00 57.91           H  
ATOM   2582  HA  LEU A 205      53.265 -21.872  27.193  1.00 55.39           H  
ATOM   2583  HB2 LEU A 205      51.992 -20.043  25.955  1.00 53.58           H  
ATOM   2584  HB3 LEU A 205      51.649 -21.261  24.703  1.00 53.58           H  
ATOM   2585  HG  LEU A 205      50.894 -21.944  27.476  1.00 56.13           H  
ATOM   2586 HD11 LEU A 205      50.220 -19.582  27.330  1.00 54.82           H  
ATOM   2587 HD12 LEU A 205      49.350 -19.924  25.816  1.00 54.82           H  
ATOM   2588 HD13 LEU A 205      48.801 -20.656  27.342  1.00 54.82           H  
ATOM   2589 HD21 LEU A 205      49.462 -22.184  24.808  1.00 57.38           H  
ATOM   2590 HD22 LEU A 205      50.432 -23.454  25.592  1.00 57.38           H  
ATOM   2591 HD23 LEU A 205      48.924 -22.891  26.351  1.00 57.38           H  
ATOM   2592  N   LEU A 206      53.004 -24.241  26.511  1.00 55.27           N  
ATOM   2593  CA  LEU A 206      52.905 -25.666  26.197  1.00 55.37           C  
ATOM   2594  C   LEU A 206      51.789 -26.310  27.017  1.00 57.61           C  
ATOM   2595  O   LEU A 206      51.911 -26.447  28.237  1.00 57.25           O  
ATOM   2596  CB  LEU A 206      54.250 -26.404  26.383  1.00 57.39           C  
ATOM   2597  CG  LEU A 206      54.258 -27.939  26.202  1.00 63.01           C  
ATOM   2598  CD1 LEU A 206      53.883 -28.350  24.783  1.00 63.73           C  
ATOM   2599  CD2 LEU A 206      55.610 -28.521  26.563  1.00 66.83           C  
ATOM   2600  H   LEU A 206      52.974 -23.968  27.483  1.00 55.27           H  
ATOM   2601  HA  LEU A 206      52.654 -25.757  25.140  1.00 55.37           H  
ATOM   2602  HB2 LEU A 206      54.953 -25.987  25.661  1.00 57.39           H  
ATOM   2603  HB3 LEU A 206      54.600 -26.193  27.394  1.00 57.39           H  
ATOM   2604  HG  LEU A 206      53.504 -28.339  26.880  1.00 63.01           H  
ATOM   2605 HD11 LEU A 206      52.902 -27.945  24.535  1.00 63.73           H  
ATOM   2606 HD12 LEU A 206      54.624 -27.961  24.084  1.00 63.73           H  
ATOM   2607 HD13 LEU A 206      53.855 -29.438  24.715  1.00 63.73           H  
ATOM   2608 HD21 LEU A 206      56.368 -28.124  25.888  1.00 66.83           H  
ATOM   2609 HD22 LEU A 206      55.860 -28.251  27.589  1.00 66.83           H  
ATOM   2610 HD23 LEU A 206      55.574 -29.607  26.472  1.00 66.83           H  
ATOM   2611  N   SER A 207      50.690 -26.679  26.339  1.00 52.46           N  
ATOM   2612  CA  SER A 207      49.547 -27.328  26.967  1.00 50.56           C  
ATOM   2613  C   SER A 207      49.495 -28.802  26.574  1.00 54.62           C  
ATOM   2614  O   SER A 207      49.350 -29.130  25.395  1.00 54.52           O  
ATOM   2615  CB  SER A 207      48.250 -26.616  26.605  1.00 51.99           C  
ATOM   2616  OG  SER A 207      47.147 -27.173  27.304  1.00 57.65           O  
ATOM   2617  H   SER A 207      50.654 -26.498  25.346  1.00 52.46           H  
ATOM   2618  HA  SER A 207      49.665 -27.266  28.049  1.00 50.56           H  
ATOM   2619  HB2 SER A 207      48.078 -26.714  25.533  1.00 51.99           H  
ATOM   2620  HB3 SER A 207      48.339 -25.561  26.864  1.00 51.99           H  
ATOM   2621  HG  SER A 207      46.361 -26.692  27.036  1.00 57.65           H  
ATOM   2622  N   LEU A 208      49.664 -29.683  27.569  1.00 51.27           N  
ATOM   2623  CA  LEU A 208      49.631 -31.136  27.403  1.00 52.01           C  
ATOM   2624  C   LEU A 208      48.541 -31.742  28.294  1.00 53.95           C  
ATOM   2625  O   LEU A 208      48.504 -32.958  28.490  1.00 54.48           O  
ATOM   2626  CB  LEU A 208      51.013 -31.753  27.711  1.00 54.16           C  
ATOM   2627  CG  LEU A 208      52.138 -31.447  26.723  1.00 60.00           C  
ATOM   2628  CD1 LEU A 208      53.487 -31.642  27.371  1.00 61.97           C  
ATOM   2629  CD2 LEU A 208      52.024 -32.295  25.464  1.00 63.24           C  
ATOM   2630  H   LEU A 208      49.825 -29.319  28.497  1.00 51.27           H  
ATOM   2631  HA  LEU A 208      49.392 -31.366  26.365  1.00 52.01           H  
ATOM   2632  HB2 LEU A 208      51.326 -31.390  28.690  1.00 54.16           H  
ATOM   2633  HB3 LEU A 208      50.891 -32.836  27.747  1.00 54.16           H  
ATOM   2634  HG  LEU A 208      52.040 -30.402  26.430  1.00 60.00           H  
ATOM   2635 HD11 LEU A 208      53.564 -31.002  28.250  1.00 61.97           H  
ATOM   2636 HD12 LEU A 208      53.599 -32.684  27.670  1.00 61.97           H  
ATOM   2637 HD13 LEU A 208      54.272 -31.381  26.661  1.00 61.97           H  
ATOM   2638 HD21 LEU A 208      52.118 -33.349  25.726  1.00 63.24           H  
ATOM   2639 HD22 LEU A 208      51.055 -32.122  24.996  1.00 63.24           H  
ATOM   2640 HD23 LEU A 208      52.817 -32.021  24.768  1.00 63.24           H  
ATOM   2641  N   SER A 209      47.631 -30.883  28.803  1.00 48.30           N  
ATOM   2642  CA  SER A 209      46.506 -31.248  29.666  1.00 47.09           C  
ATOM   2643  C   SER A 209      45.592 -32.310  29.041  1.00 50.35           C  
ATOM   2644  O   SER A 209      45.535 -32.421  27.821  1.00 50.83           O  
ATOM   2645  CB  SER A 209      45.700 -30.009  30.045  1.00 48.48           C  
ATOM   2646  OG  SER A 209      46.420 -29.160  30.923  1.00 56.28           O  
ATOM   2647  H   SER A 209      47.736 -29.906  28.568  1.00 48.30           H  
ATOM   2648  HA  SER A 209      46.933 -31.691  30.565  1.00 47.09           H  
ATOM   2649  HB2 SER A 209      44.779 -30.324  30.535  1.00 48.48           H  
ATOM   2650  HB3 SER A 209      45.458 -29.455  29.138  1.00 48.48           H  
ATOM   2651  HG  SER A 209      45.858 -28.408  31.125  1.00 56.28           H  
ATOM   2652  N   PHE A 210      44.920 -33.115  29.884  1.00 45.60           N  
ATOM   2653  CA  PHE A 210      43.994 -34.187  29.500  1.00 45.50           C  
ATOM   2654  C   PHE A 210      44.638 -35.208  28.533  1.00 50.41           C  
ATOM   2655  O   PHE A 210      44.188 -35.379  27.402  1.00 49.47           O  
ATOM   2656  CB  PHE A 210      42.658 -33.616  28.971  1.00 45.36           C  
ATOM   2657  CG  PHE A 210      41.968 -32.719  29.971  1.00 44.94           C  
ATOM   2658  CD1 PHE A 210      41.114 -33.249  30.931  1.00 47.69           C  
ATOM   2659  CD2 PHE A 210      42.208 -31.349  29.983  1.00 45.27           C  
ATOM   2660  CE1 PHE A 210      40.506 -32.422  31.878  1.00 47.10           C  
ATOM   2661  CE2 PHE A 210      41.603 -30.525  30.933  1.00 46.35           C  
ATOM   2662  CZ  PHE A 210      40.749 -31.066  31.868  1.00 44.54           C  
ATOM   2663  H   PHE A 210      45.066 -32.968  30.872  1.00 45.60           H  
ATOM   2664  HA  PHE A 210      43.759 -34.750  30.404  1.00 45.50           H  
ATOM   2665  HB2 PHE A 210      42.859 -33.040  28.067  1.00 45.36           H  
ATOM   2666  HB3 PHE A 210      41.994 -34.447  28.733  1.00 45.36           H  
ATOM   2667  HD1 PHE A 210      40.919 -34.311  30.945  1.00 47.69           H  
ATOM   2668  HD2 PHE A 210      42.871 -30.917  29.248  1.00 45.27           H  
ATOM   2669  HE1 PHE A 210      39.845 -32.846  32.619  1.00 47.10           H  
ATOM   2670  HE2 PHE A 210      41.804 -29.464  30.935  1.00 46.35           H  
ATOM   2671  HZ  PHE A 210      40.269 -30.427  32.594  1.00 44.54           H  
ATOM   2672  N   ASN A 211      45.710 -35.875  29.009  1.00 48.72           N  
ATOM   2673  CA  ASN A 211      46.484 -36.900  28.294  1.00 50.64           C  
ATOM   2674  C   ASN A 211      47.086 -37.857  29.309  1.00 56.08           C  
ATOM   2675  O   ASN A 211      47.550 -37.407  30.352  1.00 55.07           O  
ATOM   2676  CB  ASN A 211      47.621 -36.264  27.476  1.00 50.37           C  
ATOM   2677  CG  ASN A 211      47.177 -35.514  26.249  1.00 68.66           C  
ATOM   2678  OD1 ASN A 211      46.631 -36.086  25.300  1.00 64.03           O  
ATOM   2679  ND2 ASN A 211      47.427 -34.216  26.232  1.00 56.95           N  
ATOM   2680  H   ASN A 211      46.009 -35.648  29.947  1.00 48.72           H  
ATOM   2681  HA  ASN A 211      45.817 -37.427  27.612  1.00 50.64           H  
ATOM   2682  HB2 ASN A 211      48.297 -37.059  27.161  1.00 50.37           H  
ATOM   2683  HB3 ASN A 211      48.155 -35.568  28.123  1.00 50.37           H  
ATOM   2684 HD21 ASN A 211      47.170 -33.663  25.427  1.00 56.95           H  
ATOM   2685 HD22 ASN A 211      47.875 -33.778  27.024  1.00 56.95           H  
ATOM   2686  N   SER A 212      47.114 -39.163  29.004  1.00 55.55           N  
ATOM   2687  CA  SER A 212      47.692 -40.165  29.900  1.00 58.19           C  
ATOM   2688  C   SER A 212      49.235 -40.059  29.844  1.00 64.68           C  
ATOM   2689  O   SER A 212      49.885 -40.751  29.058  1.00 66.19           O  
ATOM   2690  CB  SER A 212      47.193 -41.560  29.529  1.00 64.57           C  
ATOM   2691  OG  SER A 212      47.365 -42.482  30.594  1.00 78.21           O  
ATOM   2692  H   SER A 212      46.722 -39.466  28.124  1.00 55.55           H  
ATOM   2693  HA  SER A 212      47.375 -39.981  30.926  1.00 58.19           H  
ATOM   2694  HB2 SER A 212      47.750 -41.915  28.662  1.00 64.57           H  
ATOM   2695  HB3 SER A 212      46.133 -41.501  29.281  1.00 64.57           H  
ATOM   2696  HG  SER A 212      46.859 -42.158  31.343  1.00 78.21           H  
ATOM   2697  N   LEU A 213      49.805 -39.138  30.652  1.00 61.18           N  
ATOM   2698  CA  LEU A 213      51.243 -38.854  30.678  1.00 62.64           C  
ATOM   2699  C   LEU A 213      52.039 -39.637  31.728  1.00 70.62           C  
ATOM   2700  O   LEU A 213      53.149 -40.078  31.423  1.00 71.99           O  
ATOM   2701  CB  LEU A 213      51.518 -37.341  30.831  1.00 60.35           C  
ATOM   2702  CG  LEU A 213      51.122 -36.402  29.672  1.00 62.94           C  
ATOM   2703  CD1 LEU A 213      51.525 -34.981  29.976  1.00 60.96           C  
ATOM   2704  CD2 LEU A 213      51.797 -36.794  28.370  1.00 67.56           C  
ATOM   2705  H   LEU A 213      49.206 -38.615  31.274  1.00 61.18           H  
ATOM   2706  HA  LEU A 213      51.602 -39.201  29.709  1.00 62.64           H  
ATOM   2707  HB2 LEU A 213      50.980 -37.004  31.717  1.00 60.35           H  
ATOM   2708  HB3 LEU A 213      52.590 -37.223  30.990  1.00 60.35           H  
ATOM   2709  HG  LEU A 213      50.040 -36.486  29.566  1.00 62.94           H  
ATOM   2710 HD11 LEU A 213      51.056 -34.662  30.907  1.00 60.96           H  
ATOM   2711 HD12 LEU A 213      52.609 -34.924  30.077  1.00 60.96           H  
ATOM   2712 HD13 LEU A 213      51.201 -34.330  29.164  1.00 60.96           H  
ATOM   2713 HD21 LEU A 213      52.878 -36.708  28.481  1.00 67.56           H  
ATOM   2714 HD22 LEU A 213      51.538 -37.823  28.122  1.00 67.56           H  
ATOM   2715 HD23 LEU A 213      51.460 -36.132  27.572  1.00 67.56           H  
ATOM   2716  N   SER A 214      51.498 -39.766  32.965  1.00 68.79           N  
ATOM   2717  CA  SER A 214      52.086 -40.451  34.137  1.00 71.64           C  
ATOM   2718  C   SER A 214      53.305 -39.737  34.740  1.00 76.94           C  
ATOM   2719  O   SER A 214      53.417 -39.667  35.965  1.00 76.85           O  
ATOM   2720  CB  SER A 214      52.413 -41.915  33.842  1.00 79.03           C  
ATOM   2721  OG  SER A 214      51.243 -42.645  33.510  1.00 90.11           O  
ATOM   2722  H   SER A 214      50.590 -39.346  33.102  1.00 68.79           H  
ATOM   2723  HA  SER A 214      51.305 -40.413  34.896  1.00 71.64           H  
ATOM   2724  HB2 SER A 214      52.872 -42.361  34.724  1.00 79.03           H  
ATOM   2725  HB3 SER A 214      53.111 -41.962  33.006  1.00 79.03           H  
ATOM   2726  HG  SER A 214      50.861 -42.240  32.728  1.00 90.11           H  
ATOM   2727  N   HIS A 215      54.209 -39.223  33.889  1.00 74.56           N  
ATOM   2728  CA  HIS A 215      55.427 -38.517  34.293  1.00 75.29           C  
ATOM   2729  C   HIS A 215      55.550 -37.184  33.553  1.00 76.69           C  
ATOM   2730  O   HIS A 215      55.065 -37.058  32.426  1.00 75.03           O  
ATOM   2731  CB  HIS A 215      56.673 -39.374  34.003  1.00 79.58           C  
ATOM   2732  CG  HIS A 215      56.650 -40.734  34.627  1.00 86.02           C  
ATOM   2733  CD2 HIS A 215      57.035 -40.932  35.942  1.00 89.10           C  
ATOM   2734  ND1 HIS A 215      56.318 -41.929  34.083  1.00 90.02           N  
ATOM   2735  NE2 HIS A 215      56.915 -42.233  36.159  1.00 91.22           N  
ATOM   2736  CE1 HIS A 215      56.486 -42.874  35.071  1.00 92.21           C  
ATOM   2737  H   HIS A 215      54.036 -39.331  32.900  1.00 74.56           H  
ATOM   2738  HA  HIS A 215      55.361 -38.328  35.365  1.00 75.29           H  
ATOM   2739  HB2 HIS A 215      57.547 -38.842  34.379  1.00 79.58           H  
ATOM   2740  HB3 HIS A 215      56.758 -39.496  32.923  1.00 79.58           H  
ATOM   2741  HD2 HIS A 215      57.365 -40.181  36.645  1.00 89.10           H  
ATOM   2742  HE2 HIS A 215      57.137 -42.715  37.100  1.00 91.22           H  
ATOM   2743  HE1 HIS A 215      56.316 -43.866  34.987  1.00 92.21           H  
ATOM   2744  N   VAL A 216      56.223 -36.203  34.182  1.00 72.84           N  
ATOM   2745  CA  VAL A 216      56.481 -34.880  33.602  1.00 70.95           C  
ATOM   2746  C   VAL A 216      57.492 -35.070  32.445  1.00 76.59           C  
ATOM   2747  O   VAL A 216      58.524 -35.716  32.660  1.00 78.55           O  
ATOM   2748  CB  VAL A 216      56.984 -33.861  34.667  1.00 74.14           C  
ATOM   2749  CG1 VAL A 216      57.284 -32.496  34.049  1.00 72.33           C  
ATOM   2750  CG2 VAL A 216      55.984 -33.720  35.808  1.00 72.74           C  
ATOM   2751  H   VAL A 216      56.572 -36.389  35.111  1.00 72.84           H  
ATOM   2752  HA  VAL A 216      55.555 -34.452  33.218  1.00 70.95           H  
ATOM   2753  HB  VAL A 216      57.916 -34.256  35.071  1.00 74.14           H  
ATOM   2754 HG11 VAL A 216      58.022 -32.611  33.255  1.00 72.33           H  
ATOM   2755 HG12 VAL A 216      56.368 -32.075  33.635  1.00 72.33           H  
ATOM   2756 HG13 VAL A 216      57.677 -31.828  34.816  1.00 72.33           H  
ATOM   2757 HG21 VAL A 216      55.044 -33.326  35.421  1.00 72.74           H  
ATOM   2758 HG22 VAL A 216      55.809 -34.696  36.261  1.00 72.74           H  
ATOM   2759 HG23 VAL A 216      56.383 -33.037  36.558  1.00 72.74           H  
ATOM   2760  N   PRO A 217      57.199 -34.571  31.215  1.00 72.17           N  
ATOM   2761  CA  PRO A 217      58.134 -34.779  30.097  1.00 73.61           C  
ATOM   2762  C   PRO A 217      59.515 -34.163  30.337  1.00 78.69           C  
ATOM   2763  O   PRO A 217      59.596 -32.986  30.693  1.00 77.58           O  
ATOM   2764  CB  PRO A 217      57.421 -34.133  28.902  1.00 73.61           C  
ATOM   2765  CG  PRO A 217      55.997 -34.039  29.301  1.00 76.04           C  
ATOM   2766  CD  PRO A 217      56.008 -33.816  30.776  1.00 71.12           C  
ATOM   2767  HA  PRO A 217      58.351 -35.837  29.947  1.00 73.61           H  
ATOM   2768  HB2 PRO A 217      57.829 -33.142  28.705  1.00 73.61           H  
ATOM   2769  HB3 PRO A 217      57.528 -34.754  28.012  1.00 73.61           H  
ATOM   2770  HG2 PRO A 217      55.472 -34.963  29.060  1.00 76.04           H  
ATOM   2771  HG3 PRO A 217      55.514 -33.204  28.793  1.00 76.04           H  
ATOM   2772  HD2 PRO A 217      55.102 -34.208  31.239  1.00 71.12           H  
ATOM   2773  HD3 PRO A 217      56.107 -32.756  31.012  1.00 71.12           H  
ATOM   2774  N   PRO A 218      60.611 -34.946  30.204  1.00 76.79           N  
ATOM   2775  CA  PRO A 218      61.944 -34.363  30.421  1.00 77.51           C  
ATOM   2776  C   PRO A 218      62.419 -33.539  29.221  1.00 79.97           C  
ATOM   2777  O   PRO A 218      61.818 -33.618  28.145  1.00 78.54           O  
ATOM   2778  CB  PRO A 218      62.827 -35.587  30.678  1.00 82.52           C  
ATOM   2779  CG  PRO A 218      62.150 -36.709  29.968  1.00 87.66           C  
ATOM   2780  CD  PRO A 218      60.694 -36.368  29.804  1.00 80.41           C  
ATOM   2781  HA  PRO A 218      61.965 -33.652  31.247  1.00 77.51           H  
ATOM   2782  HB2 PRO A 218      63.828 -35.428  30.276  1.00 82.52           H  
ATOM   2783  HB3 PRO A 218      62.893 -35.794  31.746  1.00 82.52           H  
ATOM   2784  HG2 PRO A 218      62.249 -37.625  30.551  1.00 87.66           H  
ATOM   2785  HG3 PRO A 218      62.606 -36.851  28.988  1.00 87.66           H  
ATOM   2786  HD2 PRO A 218      60.075 -36.989  30.452  1.00 80.41           H  
ATOM   2787  HD3 PRO A 218      60.380 -36.498  28.768  1.00 80.41           H  
ATOM   2788  N   LYS A 219      63.497 -32.745  29.418  1.00 76.74           N  
ATOM   2789  CA  LYS A 219      64.137 -31.865  28.426  1.00 76.50           C  
ATOM   2790  C   LYS A 219      63.158 -30.824  27.844  1.00 76.94           C  
ATOM   2791  O   LYS A 219      62.905 -30.798  26.635  1.00 76.14           O  
ATOM   2792  CB  LYS A 219      64.729 -32.723  27.247  1.00  0.00           C  
ATOM   2793  CG  LYS A 219      65.805 -33.701  27.746  1.00  0.00           C  
ATOM   2794  CD  LYS A 219      66.438 -34.540  26.621  1.00  0.00           C  
ATOM   2795  CE  LYS A 219      67.177 -33.733  25.544  1.00  0.00           C  
ATOM   2796  NZ  LYS A 219      68.290 -32.942  26.099  1.00  0.00           N1+
ATOM   2797  H   LYS A 219      64.187 -33.372  29.808  1.00 76.74           H  
ATOM   2798  HA  LYS A 219      64.931 -31.328  28.945  1.00 76.50           H  
ATOM   2799  HB2 LYS A 219      65.172 -32.053  26.510  1.00  0.00           H  
ATOM   2800  HB3 LYS A 219      63.921 -33.290  26.782  1.00  0.00           H  
ATOM   2801  HG2 LYS A 219      65.349 -34.380  28.468  1.00  0.00           H  
ATOM   2802  HG3 LYS A 219      66.593 -33.128  28.234  1.00  0.00           H  
ATOM   2803  HD2 LYS A 219      65.644 -35.106  26.134  1.00  0.00           H  
ATOM   2804  HD3 LYS A 219      67.150 -35.231  27.074  1.00  0.00           H  
ATOM   2805  HE2 LYS A 219      66.470 -33.053  25.068  1.00  0.00           H  
ATOM   2806  HE3 LYS A 219      67.574 -34.423  24.799  1.00  0.00           H  
ATOM   2807  HZ1 LYS A 219      67.934 -32.298  26.791  1.00  0.00           H  
ATOM   2808  HZ2 LYS A 219      68.960 -33.563  26.530  1.00  0.00           H  
ATOM   2809  HZ3 LYS A 219      68.739 -32.426  25.357  1.00  0.00           H  
ATOM   2810  N   LEU A 220      62.607 -29.972  28.725  1.00 71.53           N  
ATOM   2811  CA  LEU A 220      61.673 -28.904  28.354  1.00 68.99           C  
ATOM   2812  C   LEU A 220      62.434 -27.603  28.059  1.00 73.33           C  
ATOM   2813  O   LEU A 220      63.453 -27.351  28.710  1.00 74.50           O  
ATOM   2814  CB  LEU A 220      60.620 -28.674  29.454  1.00 66.97           C  
ATOM   2815  CG  LEU A 220      59.611 -29.802  29.697  1.00 70.95           C  
ATOM   2816  CD1 LEU A 220      58.927 -29.634  31.032  1.00 69.84           C  
ATOM   2817  CD2 LEU A 220      58.577 -29.887  28.589  1.00 72.23           C  
ATOM   2818  H   LEU A 220      62.850 -30.073  29.700  1.00 71.53           H  
ATOM   2819  HA  LEU A 220      61.150 -29.217  27.450  1.00 68.99           H  
ATOM   2820  HB2 LEU A 220      61.153 -28.502  30.389  1.00 66.97           H  
ATOM   2821  HB3 LEU A 220      60.056 -27.780  29.188  1.00 66.97           H  
ATOM   2822  HG  LEU A 220      60.173 -30.736  29.702  1.00 70.95           H  
ATOM   2823 HD11 LEU A 220      59.676 -29.608  31.823  1.00 69.84           H  
ATOM   2824 HD12 LEU A 220      58.362 -28.702  31.036  1.00 69.84           H  
ATOM   2825 HD13 LEU A 220      58.249 -30.470  31.201  1.00 69.84           H  
ATOM   2826 HD21 LEU A 220      57.998 -28.964  28.561  1.00 72.23           H  
ATOM   2827 HD22 LEU A 220      59.080 -30.030  27.633  1.00 72.23           H  
ATOM   2828 HD23 LEU A 220      57.910 -30.728  28.778  1.00 72.23           H  
ATOM   2829  N   PRO A 221      61.980 -26.761  27.093  1.00 68.72           N  
ATOM   2830  CA  PRO A 221      62.731 -25.526  26.796  1.00 69.13           C  
ATOM   2831  C   PRO A 221      62.672 -24.467  27.898  1.00 72.12           C  
ATOM   2832  O   PRO A 221      61.622 -24.268  28.517  1.00 69.37           O  
ATOM   2833  CB  PRO A 221      62.110 -25.033  25.487  1.00 69.98           C  
ATOM   2834  CG  PRO A 221      60.738 -25.592  25.486  1.00 72.20           C  
ATOM   2835  CD  PRO A 221      60.799 -26.902  26.212  1.00 68.34           C  
ATOM   2836  HA  PRO A 221      63.800 -25.725  26.721  1.00 69.13           H  
ATOM   2837  HB2 PRO A 221      62.081 -23.944  25.462  1.00 69.98           H  
ATOM   2838  HB3 PRO A 221      62.675 -25.401  24.631  1.00 69.98           H  
ATOM   2839  HG2 PRO A 221      60.397 -25.747  24.462  1.00 72.20           H  
ATOM   2840  HG3 PRO A 221      60.056 -24.912  25.997  1.00 72.20           H  
ATOM   2841  HD2 PRO A 221      60.932 -27.728  25.513  1.00 68.34           H  
ATOM   2842  HD3 PRO A 221      59.894 -27.064  26.798  1.00 68.34           H  
ATOM   2843  N   SER A 222      63.811 -23.782  28.123  1.00 70.45           N  
ATOM   2844  CA  SER A 222      63.987 -22.721  29.123  1.00 70.16           C  
ATOM   2845  C   SER A 222      63.146 -21.462  28.844  1.00 72.43           C  
ATOM   2846  O   SER A 222      62.931 -20.654  29.751  1.00 71.26           O  
ATOM   2847  CB  SER A 222      65.463 -22.357  29.257  1.00 76.51           C  
ATOM   2848  OG  SER A 222      66.013 -21.939  28.018  1.00 87.00           O  
ATOM   2849  H   SER A 222      64.612 -24.019  27.555  1.00 70.45           H  
ATOM   2850  HA  SER A 222      63.621 -23.127  30.066  1.00 70.16           H  
ATOM   2851  HB2 SER A 222      66.012 -23.230  29.611  1.00 76.51           H  
ATOM   2852  HB3 SER A 222      65.563 -21.547  29.980  1.00 76.51           H  
ATOM   2853  HG  SER A 222      66.938 -21.731  28.167  1.00 87.00           H  
ATOM   2854  N   SER A 223      62.666 -21.310  27.597  1.00 68.53           N  
ATOM   2855  CA  SER A 223      61.837 -20.189  27.149  1.00 66.87           C  
ATOM   2856  C   SER A 223      60.407 -20.230  27.702  1.00 67.53           C  
ATOM   2857  O   SER A 223      59.718 -19.206  27.658  1.00 66.44           O  
ATOM   2858  CB  SER A 223      61.797 -20.142  25.627  1.00 71.09           C  
ATOM   2859  OG  SER A 223      61.336 -21.369  25.086  1.00 79.33           O  
ATOM   2860  H   SER A 223      62.894 -22.022  26.919  1.00 68.53           H  
ATOM   2861  HA  SER A 223      62.303 -19.286  27.544  1.00 66.87           H  
ATOM   2862  HB2 SER A 223      62.801 -19.943  25.251  1.00 71.09           H  
ATOM   2863  HB3 SER A 223      61.127 -19.342  25.314  1.00 71.09           H  
ATOM   2864  HG  SER A 223      60.450 -21.520  25.422  1.00 79.33           H  
ATOM   2865  N   LEU A 224      59.960 -21.407  28.207  1.00 62.14           N  
ATOM   2866  CA  LEU A 224      58.620 -21.631  28.757  1.00 59.29           C  
ATOM   2867  C   LEU A 224      58.207 -20.620  29.820  1.00 61.92           C  
ATOM   2868  O   LEU A 224      58.950 -20.368  30.771  1.00 63.12           O  
ATOM   2869  CB  LEU A 224      58.458 -23.065  29.302  1.00 59.20           C  
ATOM   2870  CG  LEU A 224      57.827 -24.106  28.372  1.00 63.46           C  
ATOM   2871  CD1 LEU A 224      57.897 -25.485  28.988  1.00 64.40           C  
ATOM   2872  CD2 LEU A 224      56.375 -23.775  28.058  1.00 64.36           C  
ATOM   2873  H   LEU A 224      60.599 -22.189  28.204  1.00 62.14           H  
ATOM   2874  HA  LEU A 224      57.947 -21.489  27.912  1.00 59.29           H  
ATOM   2875  HB2 LEU A 224      59.450 -23.426  29.571  1.00 59.20           H  
ATOM   2876  HB3 LEU A 224      57.837 -23.007  30.196  1.00 59.20           H  
ATOM   2877  HG  LEU A 224      58.397 -24.089  27.443  1.00 63.46           H  
ATOM   2878 HD11 LEU A 224      58.937 -25.737  29.197  1.00 64.40           H  
ATOM   2879 HD12 LEU A 224      57.326 -25.498  29.916  1.00 64.40           H  
ATOM   2880 HD13 LEU A 224      57.479 -26.214  28.294  1.00 64.40           H  
ATOM   2881 HD21 LEU A 224      55.792 -23.789  28.979  1.00 64.36           H  
ATOM   2882 HD22 LEU A 224      56.318 -22.785  27.606  1.00 64.36           H  
ATOM   2883 HD23 LEU A 224      55.976 -24.515  27.364  1.00 64.36           H  
ATOM   2884  N   ARG A 225      57.022 -20.035  29.631  1.00 55.73           N  
ATOM   2885  CA  ARG A 225      56.412 -19.058  30.524  1.00 54.03           C  
ATOM   2886  C   ARG A 225      55.117 -19.632  31.106  1.00 55.86           C  
ATOM   2887  O   ARG A 225      54.778 -19.325  32.242  1.00 55.13           O  
ATOM   2888  CB  ARG A 225      56.098 -17.745  29.781  1.00  0.00           C  
ATOM   2889  CG  ARG A 225      57.221 -17.158  28.910  1.00  0.00           C  
ATOM   2890  CD  ARG A 225      58.490 -16.795  29.686  1.00  0.00           C  
ATOM   2891  NE  ARG A 225      59.478 -16.189  28.778  1.00  0.00           N  
ATOM   2892  CZ  ARG A 225      60.233 -15.103  29.019  1.00  0.00           C  
ATOM   2893  NH1 ARG A 225      60.200 -14.459  30.196  1.00  0.00           N  
ATOM   2894  NH2 ARG A 225      61.043 -14.649  28.052  1.00  0.00           N1+
ATOM   2895  H   ARG A 225      56.383 -20.290  28.891  1.00 55.73           H  
ATOM   2896  HA  ARG A 225      57.119 -18.842  31.325  1.00 54.03           H  
ATOM   2897  HB2 ARG A 225      55.239 -17.916  29.129  1.00  0.00           H  
ATOM   2898  HB3 ARG A 225      55.804 -16.995  30.518  1.00  0.00           H  
ATOM   2899  HG2 ARG A 225      57.475 -17.862  28.117  1.00  0.00           H  
ATOM   2900  HG3 ARG A 225      56.838 -16.252  28.437  1.00  0.00           H  
ATOM   2901  HD2 ARG A 225      58.228 -16.100  30.484  1.00  0.00           H  
ATOM   2902  HD3 ARG A 225      58.919 -17.695  30.126  1.00  0.00           H  
ATOM   2903  HE  ARG A 225      59.567 -16.625  27.871  1.00  0.00           H  
ATOM   2904 HH11 ARG A 225      60.783 -13.647  30.345  1.00  0.00           H  
ATOM   2905 HH12 ARG A 225      59.595 -14.789  30.933  1.00  0.00           H  
ATOM   2906 HH21 ARG A 225      61.080 -15.124  27.162  1.00  0.00           H  
ATOM   2907 HH22 ARG A 225      61.617 -13.835  28.215  1.00  0.00           H  
ATOM   2908  N   LYS A 226      54.406 -20.480  30.342  1.00 51.03           N  
ATOM   2909  CA  LYS A 226      53.159 -21.104  30.786  1.00 49.17           C  
ATOM   2910  C   LYS A 226      53.172 -22.604  30.480  1.00 54.37           C  
ATOM   2911  O   LYS A 226      53.292 -22.989  29.315  1.00 54.95           O  
ATOM   2912  CB  LYS A 226      51.934 -20.407  30.148  1.00 49.44           C  
ATOM   2913  CG  LYS A 226      51.673 -18.995  30.670  1.00 57.07           C  
ATOM   2914  CD  LYS A 226      50.490 -18.338  29.993  1.00 62.51           C  
ATOM   2915  CE  LYS A 226      50.261 -16.939  30.504  1.00 75.14           C  
ATOM   2916  NZ  LYS A 226      49.091 -16.306  29.840  1.00 87.77           N1+
ATOM   2917  H   LYS A 226      54.749 -20.697  29.417  1.00 51.03           H  
ATOM   2918  HA  LYS A 226      53.078 -20.983  31.866  1.00 49.17           H  
ATOM   2919  HB2 LYS A 226      52.096 -20.349  29.072  1.00 49.44           H  
ATOM   2920  HB3 LYS A 226      51.052 -21.014  30.350  1.00 49.44           H  
ATOM   2921  HG2 LYS A 226      51.478 -19.048  31.741  1.00 57.07           H  
ATOM   2922  HG3 LYS A 226      52.560 -18.387  30.492  1.00 57.07           H  
ATOM   2923  HD2 LYS A 226      49.598 -18.934  30.184  1.00 62.51           H  
ATOM   2924  HD3 LYS A 226      50.676 -18.296  28.920  1.00 62.51           H  
ATOM   2925  HE2 LYS A 226      51.149 -16.339  30.306  1.00 75.14           H  
ATOM   2926  HE3 LYS A 226      50.081 -16.978  31.578  1.00 75.14           H  
ATOM   2927  HZ1 LYS A 226      49.250 -16.266  28.843  1.00 87.77           H  
ATOM   2928  HZ2 LYS A 226      48.262 -16.852  30.027  1.00 87.77           H  
ATOM   2929  HZ3 LYS A 226      48.966 -15.370  30.199  1.00 87.77           H  
ATOM   2930  N   LEU A 227      53.068 -23.447  31.527  1.00 50.49           N  
ATOM   2931  CA  LEU A 227      53.062 -24.908  31.395  1.00 50.42           C  
ATOM   2932  C   LEU A 227      51.771 -25.500  31.965  1.00 52.47           C  
ATOM   2933  O   LEU A 227      51.470 -25.304  33.142  1.00 51.92           O  
ATOM   2934  CB  LEU A 227      54.321 -25.515  32.058  1.00 52.30           C  
ATOM   2935  CG  LEU A 227      54.556 -27.027  31.913  1.00 57.65           C  
ATOM   2936  CD1 LEU A 227      54.870 -27.418  30.470  1.00 58.56           C  
ATOM   2937  CD2 LEU A 227      55.682 -27.471  32.807  1.00 60.30           C  
ATOM   2938  H   LEU A 227      52.990 -23.051  32.453  1.00 50.49           H  
ATOM   2939  HA  LEU A 227      53.092 -25.166  30.336  1.00 50.42           H  
ATOM   2940  HB2 LEU A 227      55.187 -25.010  31.631  1.00 52.30           H  
ATOM   2941  HB3 LEU A 227      54.263 -25.297  33.124  1.00 52.30           H  
ATOM   2942  HG  LEU A 227      53.633 -27.526  32.208  1.00 57.65           H  
ATOM   2943 HD11 LEU A 227      54.051 -27.104  29.822  1.00 58.56           H  
ATOM   2944 HD12 LEU A 227      55.791 -26.929  30.153  1.00 58.56           H  
ATOM   2945 HD13 LEU A 227      54.991 -28.499  30.405  1.00 58.56           H  
ATOM   2946 HD21 LEU A 227      56.603 -26.970  32.508  1.00 60.30           H  
ATOM   2947 HD22 LEU A 227      55.448 -27.215  33.840  1.00 60.30           H  
ATOM   2948 HD23 LEU A 227      55.811 -28.550  32.720  1.00 60.30           H  
ATOM   2949  N   PHE A 228      50.999 -26.203  31.115  1.00 48.34           N  
ATOM   2950  CA  PHE A 228      49.708 -26.811  31.468  1.00 46.83           C  
ATOM   2951  C   PHE A 228      49.786 -28.341  31.451  1.00 51.06           C  
ATOM   2952  O   PHE A 228      50.004 -28.940  30.393  1.00 51.70           O  
ATOM   2953  CB  PHE A 228      48.598 -26.317  30.521  1.00 47.24           C  
ATOM   2954  CG  PHE A 228      48.338 -24.828  30.533  1.00 47.93           C  
ATOM   2955  CD1 PHE A 228      49.049 -23.973  29.697  1.00 51.59           C  
ATOM   2956  CD2 PHE A 228      47.346 -24.287  31.343  1.00 49.35           C  
ATOM   2957  CE1 PHE A 228      48.799 -22.598  29.699  1.00 52.00           C  
ATOM   2958  CE2 PHE A 228      47.082 -22.914  31.331  1.00 51.69           C  
ATOM   2959  CZ  PHE A 228      47.820 -22.076  30.518  1.00 50.18           C  
ATOM   2960  H   PHE A 228      51.330 -26.321  30.168  1.00 48.34           H  
ATOM   2961  HA  PHE A 228      49.463 -26.501  32.484  1.00 46.83           H  
ATOM   2962  HB2 PHE A 228      48.874 -26.600  29.505  1.00 47.24           H  
ATOM   2963  HB3 PHE A 228      47.672 -26.820  30.799  1.00 47.24           H  
ATOM   2964  HD1 PHE A 228      49.804 -24.377  29.038  1.00 51.59           H  
ATOM   2965  HD2 PHE A 228      46.772 -24.935  31.989  1.00 49.35           H  
ATOM   2966  HE1 PHE A 228      49.373 -21.944  29.059  1.00 52.00           H  
ATOM   2967  HE2 PHE A 228      46.301 -22.509  31.957  1.00 51.69           H  
ATOM   2968  HZ  PHE A 228      47.630 -21.013  30.524  1.00 50.18           H  
ATOM   2969  N   LEU A 229      49.629 -28.966  32.633  1.00 46.98           N  
ATOM   2970  CA  LEU A 229      49.691 -30.420  32.821  1.00 47.83           C  
ATOM   2971  C   LEU A 229      48.513 -30.919  33.674  1.00 50.52           C  
ATOM   2972  O   LEU A 229      48.695 -31.758  34.561  1.00 51.16           O  
ATOM   2973  CB  LEU A 229      51.039 -30.818  33.465  1.00 49.80           C  
ATOM   2974  CG  LEU A 229      52.317 -30.584  32.649  1.00 55.92           C  
ATOM   2975  CD1 LEU A 229      53.525 -30.515  33.553  1.00 57.40           C  
ATOM   2976  CD2 LEU A 229      52.509 -31.660  31.588  1.00 60.29           C  
ATOM   2977  H   LEU A 229      49.456 -28.394  33.447  1.00 46.98           H  
ATOM   2978  HA  LEU A 229      49.617 -30.895  31.842  1.00 47.83           H  
ATOM   2979  HB2 LEU A 229      51.136 -30.252  34.392  1.00 49.80           H  
ATOM   2980  HB3 LEU A 229      50.989 -31.883  33.693  1.00 49.80           H  
ATOM   2981  HG  LEU A 229      52.208 -29.627  32.139  1.00 55.92           H  
ATOM   2982 HD11 LEU A 229      53.386 -29.719  34.284  1.00 57.40           H  
ATOM   2983 HD12 LEU A 229      53.646 -31.467  34.071  1.00 57.40           H  
ATOM   2984 HD13 LEU A 229      54.414 -30.310  32.957  1.00 57.40           H  
ATOM   2985 HD21 LEU A 229      52.621 -32.631  32.071  1.00 60.29           H  
ATOM   2986 HD22 LEU A 229      51.641 -31.680  30.930  1.00 60.29           H  
ATOM   2987 HD23 LEU A 229      53.403 -31.439  31.004  1.00 60.29           H  
ATOM   2988  N   SER A 230      47.300 -30.407  33.396  1.00 45.09           N  
ATOM   2989  CA  SER A 230      46.089 -30.784  34.123  1.00 43.83           C  
ATOM   2990  C   SER A 230      45.552 -32.136  33.676  1.00 48.27           C  
ATOM   2991  O   SER A 230      45.518 -32.401  32.475  1.00 47.66           O  
ATOM   2992  CB  SER A 230      45.010 -29.720  33.969  1.00 44.20           C  
ATOM   2993  OG  SER A 230      43.883 -30.034  34.771  1.00 48.59           O  
ATOM   2994  H   SER A 230      47.223 -29.730  32.650  1.00 45.09           H  
ATOM   2995  HA  SER A 230      46.364 -30.864  35.175  1.00 43.83           H  
ATOM   2996  HB2 SER A 230      44.703 -29.669  32.924  1.00 44.20           H  
ATOM   2997  HB3 SER A 230      45.412 -28.755  34.277  1.00 44.20           H  
ATOM   2998  HG  SER A 230      44.177 -30.068  35.684  1.00 48.59           H  
ATOM   2999  N   ASN A 231      45.116 -32.983  34.645  1.00 45.42           N  
ATOM   3000  CA  ASN A 231      44.540 -34.319  34.418  1.00 46.15           C  
ATOM   3001  C   ASN A 231      45.430 -35.149  33.485  1.00 52.24           C  
ATOM   3002  O   ASN A 231      44.987 -35.614  32.425  1.00 52.12           O  
ATOM   3003  CB  ASN A 231      43.106 -34.209  33.871  1.00 42.69           C  
ATOM   3004  CG  ASN A 231      42.100 -33.660  34.842  1.00 52.33           C  
ATOM   3005  ND2 ASN A 231      41.265 -34.397  35.376  1.00 48.14           N  
ATOM   3006  OD1 ASN A 231      42.124 -32.352  35.061  1.00 39.10           O  
ATOM   3007  H   ASN A 231      45.194 -32.670  35.602  1.00 45.42           H  
ATOM   3008  HA  ASN A 231      44.493 -34.837  35.376  1.00 46.15           H  
ATOM   3009  HB2 ASN A 231      42.780 -35.205  33.572  1.00 42.69           H  
ATOM   3010  HB3 ASN A 231      43.125 -33.556  32.998  1.00 42.69           H  
ATOM   3011 HD21 ASN A 231      41.274 -35.389  35.188  1.00 48.14           H  
ATOM   3012 HD22 ASN A 231      40.573 -34.007  36.000  1.00 48.14           H  
ATOM   3013  N   THR A 232      46.705 -35.286  33.877  1.00 50.06           N  
ATOM   3014  CA  THR A 232      47.731 -35.976  33.102  1.00 51.73           C  
ATOM   3015  C   THR A 232      48.249 -37.247  33.790  1.00 59.82           C  
ATOM   3016  O   THR A 232      49.269 -37.799  33.366  1.00 61.66           O  
ATOM   3017  CB  THR A 232      48.855 -34.994  32.731  1.00 56.55           C  
ATOM   3018  OG1 THR A 232      49.312 -34.337  33.914  1.00 54.45           O  
ATOM   3019  CG2 THR A 232      48.413 -33.956  31.704  1.00 52.25           C  
ATOM   3020  H   THR A 232      46.972 -34.886  34.765  1.00 50.06           H  
ATOM   3021  HA  THR A 232      47.274 -36.331  32.178  1.00 51.73           H  
ATOM   3022  HB  THR A 232      49.660 -35.571  32.276  1.00 56.55           H  
ATOM   3023 HG21 THR A 232      48.063 -34.462  30.804  1.00 52.25           H  
ATOM   3024 HG22 THR A 232      47.605 -33.354  32.120  1.00 52.25           H  
ATOM   3025 HG23 THR A 232      49.255 -33.311  31.454  1.00 52.25           H  
ATOM   3026  HG1 THR A 232      49.197 -33.393  33.785  1.00 54.45           H  
ATOM   3027  N   GLN A 233      47.528 -37.722  34.834  1.00 57.56           N  
ATOM   3028  CA  GLN A 233      47.838 -38.917  35.637  1.00 60.39           C  
ATOM   3029  C   GLN A 233      49.250 -38.874  36.280  1.00 67.38           C  
ATOM   3030  O   GLN A 233      49.843 -39.927  36.548  1.00 69.20           O  
ATOM   3031  CB  GLN A 233      47.610 -40.212  34.826  1.00 63.50           C  
ATOM   3032  CG  GLN A 233      46.146 -40.592  34.655  1.00 67.01           C  
ATOM   3033  CD  GLN A 233      45.950 -41.539  33.502  1.00 83.87           C  
ATOM   3034  NE2 GLN A 233      46.326 -42.718  33.555  1.00 84.82           N  
ATOM   3035  OE1 GLN A 233      45.345 -41.046  32.433  1.00 71.37           O  
ATOM   3036  H   GLN A 233      46.697 -37.206  35.086  1.00 57.56           H  
ATOM   3037  HA  GLN A 233      47.136 -38.918  36.471  1.00 60.39           H  
ATOM   3038  HB2 GLN A 233      48.046 -40.077  33.836  1.00 63.50           H  
ATOM   3039  HB3 GLN A 233      48.118 -41.030  35.338  1.00 63.50           H  
ATOM   3040  HG2 GLN A 233      45.565 -39.688  34.473  1.00 67.01           H  
ATOM   3041  HG3 GLN A 233      45.796 -41.071  35.569  1.00 67.01           H  
ATOM   3042 HE21 GLN A 233      46.174 -43.333  32.768  1.00 84.82           H  
ATOM   3043 HE22 GLN A 233      46.785 -43.065  34.385  1.00 84.82           H  
ATOM   3044  N   ILE A 234      49.765 -37.653  36.551  1.00 64.01           N  
ATOM   3045  CA  ILE A 234      51.072 -37.450  37.182  1.00 65.92           C  
ATOM   3046  C   ILE A 234      50.889 -37.419  38.705  1.00 71.69           C  
ATOM   3047  O   ILE A 234      50.392 -36.434  39.254  1.00 69.36           O  
ATOM   3048  CB  ILE A 234      51.861 -36.227  36.619  1.00 67.85           C  
ATOM   3049  CG1 ILE A 234      51.931 -36.260  35.066  1.00 67.89           C  
ATOM   3050  CG2 ILE A 234      53.272 -36.170  37.234  1.00 70.75           C  
ATOM   3051  CD1 ILE A 234      52.517 -34.991  34.375  1.00 73.04           C  
ATOM   3052  H   ILE A 234      49.220 -36.839  36.306  1.00 64.01           H  
ATOM   3053  HA  ILE A 234      51.713 -38.294  36.927  1.00 65.92           H  
ATOM   3054  HB  ILE A 234      51.324 -35.321  36.901  1.00 67.85           H  
ATOM   3055 HG12 ILE A 234      52.550 -37.110  34.779  1.00 67.89           H  
ATOM   3056 HG13 ILE A 234      50.918 -36.405  34.691  1.00 67.89           H  
ATOM   3057 HG21 ILE A 234      53.193 -36.107  38.319  1.00 70.75           H  
ATOM   3058 HG22 ILE A 234      53.824 -37.070  36.962  1.00 70.75           H  
ATOM   3059 HG23 ILE A 234      53.798 -35.293  36.856  1.00 70.75           H  
ATOM   3060 HD11 ILE A 234      51.897 -34.127  34.615  1.00 73.04           H  
ATOM   3061 HD12 ILE A 234      53.533 -34.820  34.731  1.00 73.04           H  
ATOM   3062 HD13 ILE A 234      52.531 -35.139  33.295  1.00 73.04           H  
ATOM   3063  N   LYS A 235      51.273 -38.524  39.372  1.00 72.00           N  
ATOM   3064  CA  LYS A 235      51.144 -38.714  40.822  1.00 73.41           C  
ATOM   3065  C   LYS A 235      52.310 -38.113  41.609  1.00 79.29           C  
ATOM   3066  O   LYS A 235      52.091 -37.572  42.692  1.00 78.49           O  
ATOM   3067  CB  LYS A 235      50.978 -40.211  41.192  1.00 78.83           C  
ATOM   3068  CG  LYS A 235      50.523 -41.152  40.067  1.00 93.17           C  
ATOM   3069  CD  LYS A 235      49.010 -41.202  39.911  1.00 99.53           C  
ATOM   3070  CE  LYS A 235      48.561 -42.208  38.881  1.00108.86           C  
ATOM   3071  NZ  LYS A 235      47.081 -42.353  38.865  1.00114.38           N1+
ATOM   3072  H   LYS A 235      51.679 -39.277  38.836  1.00 72.00           H  
ATOM   3073  HA  LYS A 235      50.240 -38.175  41.107  1.00 73.41           H  
ATOM   3074  HB2 LYS A 235      51.941 -40.571  41.554  1.00 78.83           H  
ATOM   3075  HB3 LYS A 235      50.242 -40.274  41.993  1.00 78.83           H  
ATOM   3076  HG2 LYS A 235      50.958 -40.808  39.129  1.00 93.17           H  
ATOM   3077  HG3 LYS A 235      50.883 -42.157  40.287  1.00 93.17           H  
ATOM   3078  HD2 LYS A 235      48.658 -40.215  39.610  1.00 99.53           H  
ATOM   3079  HD3 LYS A 235      48.569 -41.467  40.872  1.00 99.53           H  
ATOM   3080  HE2 LYS A 235      49.008 -43.175  39.112  1.00108.86           H  
ATOM   3081  HE3 LYS A 235      48.895 -41.879  37.897  1.00108.86           H  
ATOM   3082  HZ1 LYS A 235      46.763 -42.658  39.774  1.00114.38           H  
ATOM   3083  HZ2 LYS A 235      46.658 -41.464  38.641  1.00114.38           H  
ATOM   3084  HZ3 LYS A 235      46.817 -43.036  38.170  1.00114.38           H  
ATOM   3085  N   TYR A 236      53.545 -38.234  41.084  1.00 78.13           N  
ATOM   3086  CA  TYR A 236      54.752 -37.740  41.747  1.00 79.28           C  
ATOM   3087  C   TYR A 236      55.472 -36.635  40.967  1.00 82.33           C  
ATOM   3088  O   TYR A 236      55.616 -36.724  39.747  1.00 81.55           O  
ATOM   3089  CB  TYR A 236      55.707 -38.905  42.084  1.00 83.95           C  
ATOM   3090  CG  TYR A 236      56.990 -38.491  42.775  1.00 87.59           C  
ATOM   3091  CD1 TYR A 236      56.993 -38.104  44.112  1.00 90.40           C  
ATOM   3092  CD2 TYR A 236      58.208 -38.514  42.099  1.00 89.39           C  
ATOM   3093  CE1 TYR A 236      58.171 -37.719  44.752  1.00 93.04           C  
ATOM   3094  CE2 TYR A 236      59.394 -38.139  42.732  1.00 91.78           C  
ATOM   3095  CZ  TYR A 236      59.370 -37.742  44.059  1.00 99.81           C  
ATOM   3096  OH  TYR A 236      60.533 -37.370  44.691  1.00101.61           O  
ATOM   3097  H   TYR A 236      53.642 -38.689  40.187  1.00 78.13           H  
ATOM   3098  HA  TYR A 236      54.423 -37.276  42.677  1.00 79.28           H  
ATOM   3099  HB2 TYR A 236      55.178 -39.600  42.737  1.00 83.95           H  
ATOM   3100  HB3 TYR A 236      55.969 -39.409  41.154  1.00 83.95           H  
ATOM   3101  HD1 TYR A 236      56.065 -38.102  44.665  1.00 90.40           H  
ATOM   3102  HD2 TYR A 236      58.235 -38.828  41.066  1.00 89.39           H  
ATOM   3103  HE1 TYR A 236      58.148 -37.404  45.785  1.00 93.04           H  
ATOM   3104  HE2 TYR A 236      60.327 -38.158  42.189  1.00 91.78           H  
ATOM   3105  HH  TYR A 236      60.430 -37.109  45.609  1.00101.61           H  
ATOM   3106  N   ILE A 237      55.931 -35.602  41.695  1.00 78.77           N  
ATOM   3107  CA  ILE A 237      56.685 -34.458  41.175  1.00 77.68           C  
ATOM   3108  C   ILE A 237      58.046 -34.421  41.891  1.00 84.83           C  
ATOM   3109  O   ILE A 237      58.094 -34.385  43.124  1.00 84.99           O  
ATOM   3110  CB  ILE A 237      55.906 -33.116  41.347  1.00 77.95           C  
ATOM   3111  CG1 ILE A 237      54.483 -33.155  40.706  1.00 76.20           C  
ATOM   3112  CG2 ILE A 237      56.725 -31.908  40.859  1.00 77.58           C  
ATOM   3113  CD1 ILE A 237      54.368 -33.125  39.155  1.00 81.28           C  
ATOM   3114  H   ILE A 237      55.739 -35.616  42.687  1.00 78.77           H  
ATOM   3115  HA  ILE A 237      56.833 -34.577  40.102  1.00 77.68           H  
ATOM   3116  HB  ILE A 237      55.753 -32.989  42.419  1.00 77.95           H  
ATOM   3117 HG12 ILE A 237      54.001 -34.071  41.047  1.00 76.20           H  
ATOM   3118 HG13 ILE A 237      53.935 -32.293  41.086  1.00 76.20           H  
ATOM   3119 HG21 ILE A 237      57.681 -31.881  41.383  1.00 77.58           H  
ATOM   3120 HG22 ILE A 237      56.901 -31.997  39.787  1.00 77.58           H  
ATOM   3121 HG23 ILE A 237      56.174 -30.990  41.062  1.00 77.58           H  
ATOM   3122 HD11 ILE A 237      54.800 -32.198  38.777  1.00 81.28           H  
ATOM   3123 HD12 ILE A 237      54.906 -33.975  38.734  1.00 81.28           H  
ATOM   3124 HD13 ILE A 237      53.318 -33.181  38.867  1.00 81.28           H  
ATOM   3125  N   SER A 238      59.140 -34.424  41.112  1.00 83.49           N  
ATOM   3126  CA  SER A 238      60.513 -34.379  41.619  1.00 86.15           C  
ATOM   3127  C   SER A 238      61.178 -33.020  41.347  1.00 90.29           C  
ATOM   3128  O   SER A 238      60.623 -32.198  40.608  1.00 87.73           O  
ATOM   3129  CB  SER A 238      61.338 -35.516  41.018  1.00 92.44           C  
ATOM   3130  OG  SER A 238      61.364 -35.457  39.601  1.00101.22           O  
ATOM   3131  H   SER A 238      59.007 -34.460  40.111  1.00 83.49           H  
ATOM   3132  HA  SER A 238      60.472 -34.508  42.701  1.00 86.15           H  
ATOM   3133  HB2 SER A 238      60.902 -36.467  41.323  1.00 92.44           H  
ATOM   3134  HB3 SER A 238      62.359 -35.447  41.393  1.00 92.44           H  
ATOM   3135  HG  SER A 238      60.457 -35.519  39.291  1.00101.22           H  
ATOM   3136  N   GLU A 239      62.365 -32.788  41.951  1.00 89.66           N  
ATOM   3137  CA  GLU A 239      63.159 -31.561  41.803  1.00 89.52           C  
ATOM   3138  C   GLU A 239      63.665 -31.353  40.367  1.00 93.60           C  
ATOM   3139  O   GLU A 239      63.823 -30.208  39.940  1.00 91.85           O  
ATOM   3140  CB  GLU A 239      64.394 -31.601  42.772  1.00  0.00           C  
ATOM   3141  CG  GLU A 239      65.490 -32.654  42.511  1.00  0.00           C  
ATOM   3142  CD  GLU A 239      65.058 -34.102  42.763  1.00  0.00           C  
ATOM   3143  OE1 GLU A 239      65.013 -34.960  41.884  1.00  0.00           O  
ATOM   3144  OE2 GLU A 239      64.736 -34.364  44.064  1.00  0.00           O1-
ATOM   3145  H   GLU A 239      62.195 -32.922  42.939  1.00 89.66           H  
ATOM   3146  HA  GLU A 239      62.500 -30.729  42.051  1.00 89.52           H  
ATOM   3147  HB2 GLU A 239      64.012 -31.775  43.777  1.00  0.00           H  
ATOM   3148  HB3 GLU A 239      64.871 -30.621  42.729  1.00  0.00           H  
ATOM   3149  HG2 GLU A 239      66.335 -32.434  43.163  1.00  0.00           H  
ATOM   3150  HG3 GLU A 239      65.802 -32.570  41.470  1.00  0.00           H  
ATOM   3151  N   GLU A 240      63.908 -32.462  39.634  1.00 92.06           N  
ATOM   3152  CA  GLU A 240      64.404 -32.476  38.255  1.00 92.43           C  
ATOM   3153  C   GLU A 240      63.321 -32.241  37.185  1.00 94.25           C  
ATOM   3154  O   GLU A 240      63.665 -32.022  36.020  1.00 93.80           O  
ATOM   3155  CB  GLU A 240      65.080 -33.843  37.953  1.00  0.00           C  
ATOM   3156  CG  GLU A 240      66.377 -34.063  38.749  1.00  0.00           C  
ATOM   3157  CD  GLU A 240      67.473 -33.051  38.399  1.00  0.00           C  
ATOM   3158  OE1 GLU A 240      67.600 -32.529  37.292  1.00  0.00           O  
ATOM   3159  OE2 GLU A 240      68.313 -32.777  39.440  1.00  0.00           O1-
ATOM   3160  H   GLU A 240      63.464 -33.353  39.815  1.00 92.06           H  
ATOM   3161  HA  GLU A 240      65.107 -31.645  38.195  1.00 92.43           H  
ATOM   3162  HB2 GLU A 240      65.313 -33.887  36.889  1.00  0.00           H  
ATOM   3163  HB3 GLU A 240      64.380 -34.639  38.204  1.00  0.00           H  
ATOM   3164  HG2 GLU A 240      66.750 -35.065  38.537  1.00  0.00           H  
ATOM   3165  HG3 GLU A 240      66.152 -33.976  39.812  1.00  0.00           H  
ATOM   3166  N   ASP A 241      62.028 -32.278  37.571  1.00 89.39           N  
ATOM   3167  CA  ASP A 241      60.896 -32.087  36.653  1.00 87.06           C  
ATOM   3168  C   ASP A 241      60.801 -30.670  36.065  1.00 89.20           C  
ATOM   3169  O   ASP A 241      60.499 -30.530  34.879  1.00 87.31           O  
ATOM   3170  CB  ASP A 241      59.569 -32.504  37.311  1.00 87.53           C  
ATOM   3171  CG  ASP A 241      59.368 -34.008  37.437  1.00 98.71           C  
ATOM   3172  OD1 ASP A 241      59.905 -34.758  36.585  1.00100.67           O  
ATOM   3173  OD2 ASP A 241      58.626 -34.431  38.347  1.00103.82           O1-
ATOM   3174  H   ASP A 241      61.827 -32.447  38.546  1.00 89.39           H  
ATOM   3175  HA  ASP A 241      61.091 -32.746  35.807  1.00 87.06           H  
ATOM   3176  HB2 ASP A 241      58.752 -32.101  36.713  1.00 87.53           H  
ATOM   3177  HB3 ASP A 241      59.535 -32.072  38.311  1.00 87.53           H  
ATOM   3178  N   PHE A 242      61.068 -29.636  36.886  1.00 86.04           N  
ATOM   3179  CA  PHE A 242      61.041 -28.231  36.462  1.00 84.60           C  
ATOM   3180  C   PHE A 242      62.367 -27.544  36.836  1.00 91.52           C  
ATOM   3181  O   PHE A 242      62.370 -26.463  37.436  1.00 91.05           O  
ATOM   3182  CB  PHE A 242      59.828 -27.486  37.065  1.00 83.88           C  
ATOM   3183  CG  PHE A 242      58.522 -28.246  37.095  1.00 83.79           C  
ATOM   3184  CD1 PHE A 242      57.826 -28.512  35.923  1.00 85.34           C  
ATOM   3185  CD2 PHE A 242      57.972 -28.664  38.298  1.00 85.85           C  
ATOM   3186  CE1 PHE A 242      56.620 -29.217  35.954  1.00 85.03           C  
ATOM   3187  CE2 PHE A 242      56.758 -29.352  38.328  1.00 87.33           C  
ATOM   3188  CZ  PHE A 242      56.092 -29.628  37.156  1.00 84.13           C  
ATOM   3189  H   PHE A 242      61.300 -29.839  37.848  1.00 86.04           H  
ATOM   3190  HA  PHE A 242      60.929 -28.197  35.378  1.00 84.60           H  
ATOM   3191  HB2 PHE A 242      60.080 -27.218  38.091  1.00 83.88           H  
ATOM   3192  HB3 PHE A 242      59.671 -26.579  36.481  1.00 83.88           H  
ATOM   3193  HD1 PHE A 242      58.221 -28.170  34.978  1.00 85.34           H  
ATOM   3194  HD2 PHE A 242      58.489 -28.455  39.223  1.00 85.85           H  
ATOM   3195  HE1 PHE A 242      56.102 -29.440  35.033  1.00 85.03           H  
ATOM   3196  HE2 PHE A 242      56.341 -29.668  39.273  1.00 87.33           H  
ATOM   3197  HZ  PHE A 242      55.156 -30.166  37.180  1.00 84.13           H  
ATOM   3198  N   LYS A 243      63.494 -28.185  36.474  1.00 90.65           N  
ATOM   3199  CA  LYS A 243      64.841 -27.704  36.779  1.00 92.67           C  
ATOM   3200  C   LYS A 243      65.240 -26.451  35.993  1.00 95.99           C  
ATOM   3201  O   LYS A 243      65.478 -25.406  36.603  1.00 96.63           O  
ATOM   3202  CB  LYS A 243      65.887 -28.836  36.477  1.00  0.00           C  
ATOM   3203  CG  LYS A 243      67.361 -28.493  36.766  1.00  0.00           C  
ATOM   3204  CD  LYS A 243      67.665 -27.992  38.189  1.00  0.00           C  
ATOM   3205  CE  LYS A 243      67.273 -29.003  39.275  1.00  0.00           C  
ATOM   3206  NZ  LYS A 243      67.659 -28.529  40.613  1.00  0.00           N1+
ATOM   3207  H   LYS A 243      63.380 -28.320  35.479  1.00 90.65           H  
ATOM   3208  HA  LYS A 243      64.835 -27.436  37.836  1.00 92.67           H  
ATOM   3209  HB2 LYS A 243      65.807 -29.090  35.420  1.00  0.00           H  
ATOM   3210  HB3 LYS A 243      65.622 -29.703  37.080  1.00  0.00           H  
ATOM   3211  HG2 LYS A 243      67.668 -27.717  36.066  1.00  0.00           H  
ATOM   3212  HG3 LYS A 243      67.953 -29.393  36.595  1.00  0.00           H  
ATOM   3213  HD2 LYS A 243      67.112 -27.068  38.359  1.00  0.00           H  
ATOM   3214  HD3 LYS A 243      68.734 -27.796  38.267  1.00  0.00           H  
ATOM   3215  HE2 LYS A 243      67.774 -29.951  39.076  1.00  0.00           H  
ATOM   3216  HE3 LYS A 243      66.193 -29.151  39.248  1.00  0.00           H  
ATOM   3217  HZ1 LYS A 243      68.659 -28.389  40.645  1.00  0.00           H  
ATOM   3218  HZ2 LYS A 243      67.191 -27.655  40.809  1.00  0.00           H  
ATOM   3219  HZ3 LYS A 243      67.393 -29.215  41.304  1.00  0.00           H  
ATOM   3220  N   GLY A 244      65.302 -26.565  34.665  1.00 90.76           N  
ATOM   3221  CA  GLY A 244      65.713 -25.474  33.788  1.00 90.13           C  
ATOM   3222  C   GLY A 244      64.613 -24.561  33.290  1.00 90.28           C  
ATOM   3223  O   GLY A 244      64.707 -24.052  32.170  1.00 89.73           O  
ATOM   3224  H   GLY A 244      65.052 -27.450  34.247  1.00 90.76           H  
ATOM   3225  HA2 GLY A 244      66.431 -24.862  34.334  1.00 90.13           H  
ATOM   3226  HA3 GLY A 244      66.199 -25.914  32.917  1.00 90.13           H  
ATOM   3227  N   LEU A 245      63.579 -24.319  34.121  1.00 83.98           N  
ATOM   3228  CA  LEU A 245      62.446 -23.457  33.773  1.00 80.80           C  
ATOM   3229  C   LEU A 245      62.441 -22.190  34.646  1.00 82.76           C  
ATOM   3230  O   LEU A 245      61.525 -21.969  35.441  1.00 80.81           O  
ATOM   3231  CB  LEU A 245      61.104 -24.227  33.853  1.00 78.79           C  
ATOM   3232  CG  LEU A 245      61.015 -25.594  33.144  1.00 83.86           C  
ATOM   3233  CD1 LEU A 245      59.700 -26.274  33.450  1.00 82.50           C  
ATOM   3234  CD2 LEU A 245      61.169 -25.469  31.638  1.00 85.95           C  
ATOM   3235  H   LEU A 245      63.586 -24.755  35.032  1.00 83.98           H  
ATOM   3236  HA  LEU A 245      62.563 -23.140  32.737  1.00 80.80           H  
ATOM   3237  HB2 LEU A 245      60.887 -24.393  34.908  1.00 78.79           H  
ATOM   3238  HB3 LEU A 245      60.335 -23.586  33.421  1.00 78.79           H  
ATOM   3239  HG  LEU A 245      61.840 -26.196  33.526  1.00 83.86           H  
ATOM   3240 HD11 LEU A 245      59.593 -26.389  34.529  1.00 82.50           H  
ATOM   3241 HD12 LEU A 245      58.880 -25.668  33.066  1.00 82.50           H  
ATOM   3242 HD13 LEU A 245      59.680 -27.255  32.976  1.00 82.50           H  
ATOM   3243 HD21 LEU A 245      60.352 -24.869  31.238  1.00 85.95           H  
ATOM   3244 HD22 LEU A 245      62.119 -24.987  31.409  1.00 85.95           H  
ATOM   3245 HD23 LEU A 245      61.147 -26.461  31.187  1.00 85.95           H  
ATOM   3246  N   ILE A 246      63.487 -21.360  34.480  1.00 79.62           N  
ATOM   3247  CA  ILE A 246      63.706 -20.110  35.221  1.00 79.13           C  
ATOM   3248  C   ILE A 246      62.718 -18.986  34.853  1.00 79.79           C  
ATOM   3249  O   ILE A 246      62.547 -18.062  35.649  1.00 79.18           O  
ATOM   3250  CB  ILE A 246      65.182 -19.620  35.113  1.00 84.82           C  
ATOM   3251  CG1 ILE A 246      65.644 -19.460  33.643  1.00 85.88           C  
ATOM   3252  CG2 ILE A 246      66.131 -20.521  35.915  1.00 87.43           C  
ATOM   3253  CD1 ILE A 246      66.446 -18.204  33.369  1.00 95.84           C  
ATOM   3254  H   ILE A 246      64.178 -21.617  33.790  1.00 79.62           H  
ATOM   3255  HA  ILE A 246      63.505 -20.358  36.263  1.00 79.13           H  
ATOM   3256  HB  ILE A 246      65.220 -18.626  35.558  1.00 84.82           H  
ATOM   3257 HG12 ILE A 246      66.261 -20.321  33.384  1.00 85.88           H  
ATOM   3258 HG13 ILE A 246      64.758 -19.444  33.008  1.00 85.88           H  
ATOM   3259 HG21 ILE A 246      65.806 -20.557  36.955  1.00 87.43           H  
ATOM   3260 HG22 ILE A 246      66.118 -21.527  35.496  1.00 87.43           H  
ATOM   3261 HG23 ILE A 246      67.143 -20.119  35.864  1.00 87.43           H  
ATOM   3262 HD11 ILE A 246      65.838 -17.328  33.596  1.00 95.84           H  
ATOM   3263 HD12 ILE A 246      67.338 -18.199  33.995  1.00 95.84           H  
ATOM   3264 HD13 ILE A 246      66.738 -18.181  32.319  1.00 95.84           H  
ATOM   3265  N   ASN A 247      62.085 -19.049  33.663  1.00 74.37           N  
ATOM   3266  CA  ASN A 247      61.146 -18.020  33.209  1.00 72.43           C  
ATOM   3267  C   ASN A 247      59.660 -18.422  33.333  1.00 72.68           C  
ATOM   3268  O   ASN A 247      58.791 -17.694  32.840  1.00 70.62           O  
ATOM   3269  CB  ASN A 247      61.486 -17.568  31.781  1.00 75.28           C  
ATOM   3270  CG  ASN A 247      62.787 -16.800  31.648  1.00106.05           C  
ATOM   3271  OD1 ASN A 247      63.279 -16.160  32.586  1.00101.66           O  
ATOM   3272  ND2 ASN A 247      63.359 -16.814  30.452  1.00100.60           N  
ATOM   3273  H   ASN A 247      62.266 -19.839  33.060  1.00 74.37           H  
ATOM   3274  HA  ASN A 247      61.272 -17.178  33.889  1.00 72.43           H  
ATOM   3275  HB2 ASN A 247      60.677 -16.929  31.426  1.00 75.28           H  
ATOM   3276  HB3 ASN A 247      61.550 -18.455  31.151  1.00 75.28           H  
ATOM   3277 HD21 ASN A 247      64.212 -16.296  30.294  1.00100.60           H  
ATOM   3278 HD22 ASN A 247      62.942 -17.342  29.699  1.00100.60           H  
ATOM   3279  N   LEU A 248      59.370 -19.549  34.027  1.00 68.09           N  
ATOM   3280  CA  LEU A 248      58.010 -20.063  34.235  1.00 65.45           C  
ATOM   3281  C   LEU A 248      57.182 -19.132  35.115  1.00 67.08           C  
ATOM   3282  O   LEU A 248      57.591 -18.835  36.239  1.00 67.83           O  
ATOM   3283  CB  LEU A 248      58.041 -21.475  34.865  1.00 65.82           C  
ATOM   3284  CG  LEU A 248      57.446 -22.678  34.097  1.00 69.40           C  
ATOM   3285  CD1 LEU A 248      56.804 -23.657  35.054  1.00 68.69           C  
ATOM   3286  CD2 LEU A 248      56.418 -22.269  33.059  1.00 70.05           C  
ATOM   3287  H   LEU A 248      60.138 -20.069  34.427  1.00 68.09           H  
ATOM   3288  HA  LEU A 248      57.540 -20.118  33.253  1.00 65.45           H  
ATOM   3289  HB2 LEU A 248      59.088 -21.711  35.057  1.00 65.82           H  
ATOM   3290  HB3 LEU A 248      57.504 -21.409  35.811  1.00 65.82           H  
ATOM   3291  HG  LEU A 248      58.283 -23.145  33.577  1.00 69.40           H  
ATOM   3292 HD11 LEU A 248      57.540 -23.982  35.789  1.00 68.69           H  
ATOM   3293 HD12 LEU A 248      55.971 -23.173  35.564  1.00 68.69           H  
ATOM   3294 HD13 LEU A 248      56.439 -24.521  34.499  1.00 68.69           H  
ATOM   3295 HD21 LEU A 248      55.569 -21.798  33.554  1.00 70.05           H  
ATOM   3296 HD22 LEU A 248      56.868 -21.563  32.361  1.00 70.05           H  
ATOM   3297 HD23 LEU A 248      56.079 -23.151  32.516  1.00 70.05           H  
ATOM   3298  N   THR A 249      56.027 -18.673  34.599  1.00 60.50           N  
ATOM   3299  CA  THR A 249      55.082 -17.797  35.300  1.00 58.67           C  
ATOM   3300  C   THR A 249      53.813 -18.559  35.683  1.00 59.12           C  
ATOM   3301  O   THR A 249      53.180 -18.211  36.675  1.00 58.15           O  
ATOM   3302  CB  THR A 249      54.766 -16.519  34.500  1.00 67.73           C  
ATOM   3303  OG1 THR A 249      54.184 -16.863  33.246  1.00 67.49           O  
ATOM   3304  CG2 THR A 249      55.985 -15.625  34.301  1.00 68.32           C  
ATOM   3305  H   THR A 249      55.793 -18.953  33.657  1.00 60.50           H  
ATOM   3306  HA  THR A 249      55.564 -17.469  36.221  1.00 58.67           H  
ATOM   3307  HB  THR A 249      54.054 -15.940  35.087  1.00 67.73           H  
ATOM   3308 HG21 THR A 249      56.403 -15.359  35.272  1.00 68.32           H  
ATOM   3309 HG22 THR A 249      56.735 -16.158  33.716  1.00 68.32           H  
ATOM   3310 HG23 THR A 249      55.689 -14.719  33.773  1.00 68.32           H  
ATOM   3311  HG1 THR A 249      54.165 -17.821  33.188  1.00 67.49           H  
ATOM   3312  N   LEU A 250      53.444 -19.596  34.905  1.00 53.60           N  
ATOM   3313  CA  LEU A 250      52.261 -20.418  35.169  1.00 51.19           C  
ATOM   3314  C   LEU A 250      52.590 -21.905  35.201  1.00 54.49           C  
ATOM   3315  O   LEU A 250      53.273 -22.408  34.309  1.00 54.91           O  
ATOM   3316  CB  LEU A 250      51.154 -20.146  34.133  1.00 49.62           C  
ATOM   3317  CG  LEU A 250      49.755 -20.721  34.430  1.00 52.86           C  
ATOM   3318  CD1 LEU A 250      48.697 -19.831  33.902  1.00 51.75           C  
ATOM   3319  CD2 LEU A 250      49.566 -22.101  33.825  1.00 54.84           C  
ATOM   3320  H   LEU A 250      54.012 -19.817  34.100  1.00 53.60           H  
ATOM   3321  HA  LEU A 250      51.899 -20.135  36.157  1.00 51.19           H  
ATOM   3322  HB2 LEU A 250      51.051 -19.065  34.039  1.00 49.62           H  
ATOM   3323  HB3 LEU A 250      51.485 -20.563  33.182  1.00 49.62           H  
ATOM   3324  HG  LEU A 250      49.677 -20.796  35.515  1.00 52.86           H  
ATOM   3325 HD11 LEU A 250      48.807 -18.838  34.337  1.00 51.75           H  
ATOM   3326 HD12 LEU A 250      48.786 -19.764  32.818  1.00 51.75           H  
ATOM   3327 HD13 LEU A 250      47.719 -20.235  34.162  1.00 51.75           H  
ATOM   3328 HD21 LEU A 250      49.643 -22.035  32.740  1.00 54.84           H  
ATOM   3329 HD22 LEU A 250      50.337 -22.772  34.204  1.00 54.84           H  
ATOM   3330 HD23 LEU A 250      48.583 -22.486  34.097  1.00 54.84           H  
ATOM   3331  N   LEU A 251      52.039 -22.611  36.201  1.00 50.00           N  
ATOM   3332  CA  LEU A 251      52.154 -24.055  36.352  1.00 50.20           C  
ATOM   3333  C   LEU A 251      50.803 -24.619  36.765  1.00 53.34           C  
ATOM   3334  O   LEU A 251      50.280 -24.276  37.826  1.00 53.11           O  
ATOM   3335  CB  LEU A 251      53.279 -24.463  37.324  1.00 51.95           C  
ATOM   3336  CG  LEU A 251      53.543 -25.971  37.491  1.00 57.33           C  
ATOM   3337  CD1 LEU A 251      54.000 -26.616  36.190  1.00 58.02           C  
ATOM   3338  CD2 LEU A 251      54.563 -26.217  38.556  1.00 60.57           C  
ATOM   3339  H   LEU A 251      51.508 -22.106  36.896  1.00 50.00           H  
ATOM   3340  HA  LEU A 251      52.440 -24.483  35.391  1.00 50.20           H  
ATOM   3341  HB2 LEU A 251      54.202 -24.004  36.970  1.00 51.95           H  
ATOM   3342  HB3 LEU A 251      53.027 -24.062  38.306  1.00 51.95           H  
ATOM   3343  HG  LEU A 251      52.597 -26.427  37.783  1.00 57.33           H  
ATOM   3344 HD11 LEU A 251      53.249 -26.448  35.418  1.00 58.02           H  
ATOM   3345 HD12 LEU A 251      54.946 -26.174  35.878  1.00 58.02           H  
ATOM   3346 HD13 LEU A 251      54.132 -27.687  36.342  1.00 58.02           H  
ATOM   3347 HD21 LEU A 251      55.509 -25.761  38.265  1.00 60.57           H  
ATOM   3348 HD22 LEU A 251      54.222 -25.779  39.494  1.00 60.57           H  
ATOM   3349 HD23 LEU A 251      54.701 -27.290  38.686  1.00 60.57           H  
ATOM   3350  N   ASP A 252      50.219 -25.447  35.893  1.00 49.30           N  
ATOM   3351  CA  ASP A 252      48.924 -26.079  36.114  1.00 48.10           C  
ATOM   3352  C   ASP A 252      49.124 -27.584  36.284  1.00 53.29           C  
ATOM   3353  O   ASP A 252      49.569 -28.258  35.355  1.00 53.63           O  
ATOM   3354  CB  ASP A 252      47.966 -25.750  34.945  1.00 48.39           C  
ATOM   3355  CG  ASP A 252      46.551 -26.299  35.044  1.00 55.23           C  
ATOM   3356  OD1 ASP A 252      46.158 -26.746  36.140  1.00 57.30           O  
ATOM   3357  OD2 ASP A 252      45.825 -26.246  34.032  1.00 57.25           O1-
ATOM   3358  H   ASP A 252      50.704 -25.647  35.030  1.00 49.30           H  
ATOM   3359  HA  ASP A 252      48.467 -25.691  37.024  1.00 48.10           H  
ATOM   3360  HB2 ASP A 252      48.411 -26.147  34.032  1.00 48.39           H  
ATOM   3361  HB3 ASP A 252      47.895 -24.665  34.872  1.00 48.39           H  
ATOM   3362  N   LEU A 253      48.832 -28.093  37.491  1.00 50.44           N  
ATOM   3363  CA  LEU A 253      48.952 -29.512  37.839  1.00 51.79           C  
ATOM   3364  C   LEU A 253      47.635 -30.044  38.420  1.00 54.85           C  
ATOM   3365  O   LEU A 253      47.618 -31.094  39.065  1.00 56.20           O  
ATOM   3366  CB  LEU A 253      50.124 -29.746  38.821  1.00 53.69           C  
ATOM   3367  CG  LEU A 253      51.546 -29.504  38.301  1.00 59.38           C  
ATOM   3368  CD1 LEU A 253      52.525 -29.353  39.454  1.00 60.94           C  
ATOM   3369  CD2 LEU A 253      52.002 -30.618  37.367  1.00 62.92           C  
ATOM   3370  H   LEU A 253      48.509 -27.457  38.206  1.00 50.44           H  
ATOM   3371  HA  LEU A 253      49.167 -30.066  36.925  1.00 51.79           H  
ATOM   3372  HB2 LEU A 253      49.972 -29.084  39.674  1.00 53.69           H  
ATOM   3373  HB3 LEU A 253      50.070 -30.783  39.152  1.00 53.69           H  
ATOM   3374  HG  LEU A 253      51.527 -28.575  37.731  1.00 59.38           H  
ATOM   3375 HD11 LEU A 253      52.206 -28.532  40.096  1.00 60.94           H  
ATOM   3376 HD12 LEU A 253      52.552 -30.277  40.031  1.00 60.94           H  
ATOM   3377 HD13 LEU A 253      53.519 -29.141  39.061  1.00 60.94           H  
ATOM   3378 HD21 LEU A 253      52.030 -31.561  37.913  1.00 62.92           H  
ATOM   3379 HD22 LEU A 253      51.305 -30.701  36.533  1.00 62.92           H  
ATOM   3380 HD23 LEU A 253      52.997 -30.389  36.987  1.00 62.92           H  
ATOM   3381  N   SER A 254      46.531 -29.321  38.165  1.00 49.47           N  
ATOM   3382  CA  SER A 254      45.184 -29.655  38.626  1.00 48.75           C  
ATOM   3383  C   SER A 254      44.653 -30.980  38.067  1.00 53.23           C  
ATOM   3384  O   SER A 254      45.041 -31.388  36.973  1.00 52.88           O  
ATOM   3385  CB  SER A 254      44.216 -28.521  38.304  1.00 49.61           C  
ATOM   3386  OG  SER A 254      44.102 -28.325  36.905  1.00 56.02           O  
ATOM   3387  H   SER A 254      46.640 -28.483  37.613  1.00 49.47           H  
ATOM   3388  HA  SER A 254      45.257 -29.785  39.706  1.00 48.75           H  
ATOM   3389  HB2 SER A 254      44.580 -27.602  38.763  1.00 49.61           H  
ATOM   3390  HB3 SER A 254      43.234 -28.766  38.710  1.00 49.61           H  
ATOM   3391  HG  SER A 254      44.976 -28.111  36.570  1.00 56.02           H  
ATOM   3392  N   GLY A 255      43.789 -31.639  38.835  1.00 50.21           N  
ATOM   3393  CA  GLY A 255      43.163 -32.896  38.438  1.00 51.19           C  
ATOM   3394  C   GLY A 255      44.053 -34.121  38.466  1.00 58.87           C  
ATOM   3395  O   GLY A 255      43.697 -35.147  37.881  1.00 59.47           O  
ATOM   3396  H   GLY A 255      43.555 -31.250  39.737  1.00 50.21           H  
ATOM   3397  HA2 GLY A 255      42.325 -33.078  39.111  1.00 51.19           H  
ATOM   3398  HA3 GLY A 255      42.792 -32.777  37.420  1.00 51.19           H  
ATOM   3399  N   ASN A 256      45.214 -34.032  39.140  1.00 57.76           N  
ATOM   3400  CA  ASN A 256      46.150 -35.147  39.283  1.00 60.51           C  
ATOM   3401  C   ASN A 256      46.008 -35.679  40.703  1.00 67.14           C  
ATOM   3402  O   ASN A 256      46.337 -34.977  41.659  1.00 66.26           O  
ATOM   3403  CB  ASN A 256      47.567 -34.715  38.936  1.00 60.98           C  
ATOM   3404  CG  ASN A 256      47.731 -34.418  37.471  1.00 77.49           C  
ATOM   3405  OD1 ASN A 256      47.758 -35.320  36.631  1.00 69.16           O  
ATOM   3406  ND2 ASN A 256      47.804 -33.142  37.130  1.00 70.43           N  
ATOM   3407  H   ASN A 256      45.452 -33.149  39.570  1.00 57.76           H  
ATOM   3408  HA  ASN A 256      45.921 -35.951  38.583  1.00 60.51           H  
ATOM   3409  HB2 ASN A 256      48.254 -35.515  39.210  1.00 60.98           H  
ATOM   3410  HB3 ASN A 256      47.809 -33.817  39.505  1.00 60.98           H  
ATOM   3411 HD21 ASN A 256      47.779 -32.427  37.843  1.00 70.43           H  
ATOM   3412 HD22 ASN A 256      47.885 -32.883  36.157  1.00 70.43           H  
ATOM   3413  N   CYS A 257      45.458 -36.912  40.826  1.00 66.81           N  
ATOM   3414  CA  CYS A 257      45.019 -37.584  42.060  1.00 69.19           C  
ATOM   3415  C   CYS A 257      43.817 -36.753  42.536  1.00 71.06           C  
ATOM   3416  O   CYS A 257      43.939 -36.009  43.503  1.00 70.35           O  
ATOM   3417  CB  CYS A 257      46.125 -37.658  43.113  1.00 72.07           C  
ATOM   3418  SG  CYS A 257      47.307 -39.002  42.856  1.00 79.39           S  
ATOM   3419  H   CYS A 257      45.335 -37.432  39.969  1.00 66.81           H  
ATOM   3420  HA  CYS A 257      44.756 -38.627  41.884  1.00 69.19           H  
ATOM   3421  HB2 CYS A 257      45.659 -37.795  44.089  1.00 72.07           H  
ATOM   3422  HB3 CYS A 257      46.672 -36.715  43.101  1.00 72.07           H  
ATOM   3423  N   PRO A 258      42.679 -36.755  41.804  1.00 66.26           N  
ATOM   3424  CA  PRO A 258      41.610 -35.815  42.152  1.00 64.50           C  
ATOM   3425  C   PRO A 258      40.576 -36.255  43.180  1.00 70.22           C  
ATOM   3426  O   PRO A 258      40.509 -37.418  43.587  1.00 72.00           O  
ATOM   3427  CB  PRO A 258      40.943 -35.524  40.800  1.00 64.21           C  
ATOM   3428  CG  PRO A 258      41.362 -36.635  39.882  1.00 69.79           C  
ATOM   3429  CD  PRO A 258      42.338 -37.518  40.585  1.00 67.69           C  
ATOM   3430  HA  PRO A 258      42.053 -34.960  42.663  1.00 64.50           H  
ATOM   3431  HB2 PRO A 258      39.858 -35.511  40.908  1.00 64.21           H  
ATOM   3432  HB3 PRO A 258      41.281 -34.564  40.410  1.00 64.21           H  
ATOM   3433  HG2 PRO A 258      41.828 -36.214  38.991  1.00 69.79           H  
ATOM   3434  HG3 PRO A 258      40.487 -37.218  39.593  1.00 69.79           H  
ATOM   3435  HD2 PRO A 258      43.223 -37.687  39.971  1.00 67.69           H  
ATOM   3436  HD3 PRO A 258      41.884 -38.476  40.839  1.00 67.69           H  
ATOM   3437  N   ARG A 259      39.790 -35.253  43.622  1.00 65.62           N  
ATOM   3438  CA  ARG A 259      38.630 -35.368  44.493  1.00 66.20           C  
ATOM   3439  C   ARG A 259      37.480 -35.183  43.499  1.00 70.21           C  
ATOM   3440  O   ARG A 259      37.213 -34.056  43.062  1.00 67.62           O  
ATOM   3441  CB  ARG A 259      38.628 -34.274  45.587  1.00 63.94           C  
ATOM   3442  CG  ARG A 259      37.406 -34.342  46.493  1.00 67.48           C  
ATOM   3443  CD  ARG A 259      37.392 -33.325  47.614  1.00 70.44           C  
ATOM   3444  NE  ARG A 259      36.315 -33.658  48.548  1.00 80.54           N  
ATOM   3445  CZ  ARG A 259      36.019 -32.988  49.658  1.00 90.44           C  
ATOM   3446  NH1 ARG A 259      36.710 -31.908  49.996  1.00 73.12           N  
ATOM   3447  NH2 ARG A 259      35.023 -33.390  50.434  1.00 76.22           N1+
ATOM   3448  H   ARG A 259      40.032 -34.322  43.315  1.00 65.62           H  
ATOM   3449  HA  ARG A 259      38.584 -36.303  45.051  1.00 66.20           H  
ATOM   3450  HB2 ARG A 259      39.522 -34.393  46.199  1.00 63.94           H  
ATOM   3451  HB3 ARG A 259      38.647 -33.298  45.102  1.00 63.94           H  
ATOM   3452  HG2 ARG A 259      37.367 -35.337  46.937  1.00 67.48           H  
ATOM   3453  HG3 ARG A 259      36.519 -34.183  45.879  1.00 67.48           H  
ATOM   3454  HD2 ARG A 259      37.224 -32.330  47.202  1.00 70.44           H  
ATOM   3455  HD3 ARG A 259      38.348 -33.345  48.137  1.00 70.44           H  
ATOM   3456  HE  ARG A 259      35.748 -34.465  48.331  1.00 80.54           H  
ATOM   3457 HH11 ARG A 259      37.471 -31.592  49.412  1.00 73.12           H  
ATOM   3458 HH12 ARG A 259      36.475 -31.401  50.837  1.00 73.12           H  
ATOM   3459 HH21 ARG A 259      34.486 -34.208  50.183  1.00 76.22           H  
ATOM   3460 HH22 ARG A 259      34.801 -32.879  51.276  1.00 76.22           H  
ATOM   3461  N   CYS A 260      36.883 -36.309  43.062  1.00 69.28           N  
ATOM   3462  CA  CYS A 260      35.823 -36.330  42.054  1.00 68.54           C  
ATOM   3463  C   CYS A 260      34.558 -35.620  42.507  1.00 73.57           C  
ATOM   3464  O   CYS A 260      34.049 -35.860  43.602  1.00 74.23           O  
ATOM   3465  CB  CYS A 260      35.541 -37.748  41.568  1.00 70.56           C  
ATOM   3466  SG  CYS A 260      36.979 -38.587  40.842  1.00 75.56           S  
ATOM   3467  H   CYS A 260      37.185 -37.190  43.453  1.00 69.28           H  
ATOM   3468  HA  CYS A 260      36.196 -35.760  41.203  1.00 68.54           H  
ATOM   3469  HB2 CYS A 260      34.756 -37.701  40.813  1.00 70.56           H  
ATOM   3470  HB3 CYS A 260      35.194 -38.337  42.417  1.00 70.56           H  
ATOM   3471  N   PHE A 261      34.092 -34.707  41.658  1.00 70.30           N  
ATOM   3472  CA  PHE A 261      32.931 -33.863  41.883  1.00 70.13           C  
ATOM   3473  C   PHE A 261      32.063 -33.814  40.618  1.00 73.94           C  
ATOM   3474  O   PHE A 261      32.004 -34.801  39.878  1.00 74.89           O  
ATOM   3475  CB  PHE A 261      33.415 -32.457  42.264  1.00 70.93           C  
ATOM   3476  CG  PHE A 261      32.827 -31.938  43.547  1.00 73.54           C  
ATOM   3477  CD1 PHE A 261      33.476 -32.139  44.758  1.00 78.71           C  
ATOM   3478  CD2 PHE A 261      31.623 -31.243  43.548  1.00 75.22           C  
ATOM   3479  CE1 PHE A 261      32.931 -31.658  45.946  1.00 80.74           C  
ATOM   3480  CE2 PHE A 261      31.076 -30.765  44.738  1.00 78.85           C  
ATOM   3481  CZ  PHE A 261      31.739 -30.967  45.925  1.00 78.85           C  
ATOM   3482  H   PHE A 261      34.586 -34.591  40.785  1.00 70.30           H  
ATOM   3483  HA  PHE A 261      32.324 -34.269  42.692  1.00 70.13           H  
ATOM   3484  HB2 PHE A 261      34.500 -32.484  42.370  1.00 70.93           H  
ATOM   3485  HB3 PHE A 261      33.145 -31.772  41.461  1.00 70.93           H  
ATOM   3486  HD1 PHE A 261      34.414 -32.674  44.779  1.00 78.71           H  
ATOM   3487  HD2 PHE A 261      31.105 -31.071  42.616  1.00 75.22           H  
ATOM   3488  HE1 PHE A 261      33.442 -31.826  46.882  1.00 80.74           H  
ATOM   3489  HE2 PHE A 261      30.134 -30.237  44.727  1.00 78.85           H  
ATOM   3490  HZ  PHE A 261      31.324 -30.583  46.845  1.00 78.85           H  
ATOM   3491  N   ASN A 262      31.384 -32.675  40.377  1.00 68.67           N  
ATOM   3492  CA  ASN A 262      30.545 -32.475  39.201  1.00 67.32           C  
ATOM   3493  C   ASN A 262      31.451 -32.024  38.039  1.00 69.14           C  
ATOM   3494  O   ASN A 262      31.468 -30.847  37.657  1.00 67.42           O  
ATOM   3495  CB  ASN A 262      29.407 -31.485  39.505  1.00 67.47           C  
ATOM   3496  CG  ASN A 262      28.216 -31.621  38.590  1.00 95.86           C  
ATOM   3497  OD1 ASN A 262      27.607 -32.694  38.462  1.00 93.17           O  
ATOM   3498  ND2 ASN A 262      27.837 -30.524  37.949  1.00 87.89           N  
ATOM   3499  H   ASN A 262      31.460 -31.921  41.045  1.00 68.67           H  
ATOM   3500  HA  ASN A 262      30.053 -33.403  38.911  1.00 67.32           H  
ATOM   3501  HB2 ASN A 262      29.799 -30.472  39.410  1.00 67.47           H  
ATOM   3502  HB3 ASN A 262      29.073 -31.650  40.529  1.00 67.47           H  
ATOM   3503 HD21 ASN A 262      28.352 -29.664  38.072  1.00 87.89           H  
ATOM   3504 HD22 ASN A 262      27.033 -30.549  37.338  1.00 87.89           H  
ATOM   3505  N   ALA A 263      32.252 -32.980  37.522  1.00 65.43           N  
ATOM   3506  CA  ALA A 263      33.210 -32.758  36.438  1.00 63.81           C  
ATOM   3507  C   ALA A 263      32.631 -33.158  35.075  1.00 65.66           C  
ATOM   3508  O   ALA A 263      32.038 -34.237  34.961  1.00 66.44           O  
ATOM   3509  CB  ALA A 263      34.502 -33.517  36.712  1.00 65.76           C  
ATOM   3510  H   ALA A 263      32.186 -33.910  37.909  1.00 65.43           H  
ATOM   3511  HA  ALA A 263      33.426 -31.690  36.401  1.00 63.81           H  
ATOM   3512  HB1 ALA A 263      34.918 -33.193  37.666  1.00 65.76           H  
ATOM   3513  HB2 ALA A 263      34.294 -34.586  36.751  1.00 65.76           H  
ATOM   3514  HB3 ALA A 263      35.218 -33.315  35.915  1.00 65.76           H  
ATOM   3515  N   PRO A 264      32.787 -32.306  34.030  1.00 59.66           N  
ATOM   3516  CA  PRO A 264      32.248 -32.665  32.702  1.00 59.16           C  
ATOM   3517  C   PRO A 264      33.075 -33.718  31.951  1.00 63.49           C  
ATOM   3518  O   PRO A 264      32.648 -34.186  30.890  1.00 64.21           O  
ATOM   3519  CB  PRO A 264      32.198 -31.323  31.965  1.00 59.14           C  
ATOM   3520  CG  PRO A 264      33.244 -30.496  32.604  1.00 63.00           C  
ATOM   3521  CD  PRO A 264      33.464 -30.991  34.004  1.00 59.57           C  
ATOM   3522  HA  PRO A 264      31.275 -33.149  32.782  1.00 59.16           H  
ATOM   3523  HB2 PRO A 264      32.412 -31.460  30.905  1.00 59.14           H  
ATOM   3524  HB3 PRO A 264      31.219 -30.859  32.081  1.00 59.14           H  
ATOM   3525  HG2 PRO A 264      32.923 -29.455  32.630  1.00 63.00           H  
ATOM   3526  HG3 PRO A 264      34.172 -30.576  32.037  1.00 63.00           H  
ATOM   3527  HD2 PRO A 264      33.018 -30.311  34.730  1.00 59.57           H  
ATOM   3528  HD3 PRO A 264      34.528 -31.099  34.214  1.00 59.57           H  
ATOM   3529  N   PHE A 265      34.245 -34.098  32.516  1.00 58.67           N  
ATOM   3530  CA  PHE A 265      35.201 -35.080  31.996  1.00 58.85           C  
ATOM   3531  C   PHE A 265      35.326 -36.294  32.949  1.00 63.52           C  
ATOM   3532  O   PHE A 265      35.016 -36.138  34.135  1.00 62.54           O  
ATOM   3533  CB  PHE A 265      36.580 -34.414  31.802  1.00 59.72           C  
ATOM   3534  CG  PHE A 265      37.033 -33.496  32.916  1.00 59.86           C  
ATOM   3535  CD1 PHE A 265      37.570 -34.012  34.092  1.00 63.71           C  
ATOM   3536  CD2 PHE A 265      36.951 -32.117  32.777  1.00 59.84           C  
ATOM   3537  CE1 PHE A 265      37.988 -33.164  35.120  1.00 63.85           C  
ATOM   3538  CE2 PHE A 265      37.378 -31.269  33.803  1.00 62.09           C  
ATOM   3539  CZ  PHE A 265      37.891 -31.798  34.968  1.00 61.30           C  
ATOM   3540  H   PHE A 265      34.486 -33.656  33.392  1.00 58.67           H  
ATOM   3541  HA  PHE A 265      34.835 -35.441  31.035  1.00 58.85           H  
ATOM   3542  HB2 PHE A 265      37.322 -35.206  31.699  1.00 59.72           H  
ATOM   3543  HB3 PHE A 265      36.542 -33.830  30.882  1.00 59.72           H  
ATOM   3544  HD1 PHE A 265      37.665 -35.081  34.211  1.00 63.71           H  
ATOM   3545  HD2 PHE A 265      36.553 -31.695  31.866  1.00 59.84           H  
ATOM   3546  HE1 PHE A 265      38.387 -33.579  36.034  1.00 63.85           H  
ATOM   3547  HE2 PHE A 265      37.306 -30.198  33.683  1.00 62.09           H  
ATOM   3548  HZ  PHE A 265      38.217 -31.142  35.762  1.00 61.30           H  
ATOM   3549  N   PRO A 266      35.808 -37.487  32.485  1.00 61.79           N  
ATOM   3550  CA  PRO A 266      35.943 -38.639  33.402  1.00 63.80           C  
ATOM   3551  C   PRO A 266      36.973 -38.419  34.514  1.00 68.50           C  
ATOM   3552  O   PRO A 266      38.046 -37.867  34.263  1.00 67.13           O  
ATOM   3553  CB  PRO A 266      36.345 -39.792  32.472  1.00 67.44           C  
ATOM   3554  CG  PRO A 266      35.984 -39.336  31.103  1.00 70.55           C  
ATOM   3555  CD  PRO A 266      36.214 -37.866  31.118  1.00 63.60           C  
ATOM   3556  HA  PRO A 266      35.020 -38.827  33.950  1.00 63.80           H  
ATOM   3557  HB2 PRO A 266      37.416 -39.982  32.541  1.00 67.44           H  
ATOM   3558  HB3 PRO A 266      35.797 -40.699  32.729  1.00 67.44           H  
ATOM   3559  HG2 PRO A 266      34.939 -39.559  30.887  1.00 70.55           H  
ATOM   3560  HG3 PRO A 266      36.619 -39.816  30.359  1.00 70.55           H  
ATOM   3561  HD2 PRO A 266      35.598 -37.364  30.372  1.00 63.60           H  
ATOM   3562  HD3 PRO A 266      37.263 -37.631  30.940  1.00 63.60           H  
ATOM   3563  N   CYS A 267      36.620 -38.819  35.750  1.00 67.06           N  
ATOM   3564  CA  CYS A 267      37.444 -38.644  36.951  1.00 67.82           C  
ATOM   3565  C   CYS A 267      37.744 -39.979  37.642  1.00 73.10           C  
ATOM   3566  O   CYS A 267      36.815 -40.717  37.967  1.00 73.61           O  
ATOM   3567  CB  CYS A 267      36.770 -37.661  37.909  1.00 67.37           C  
ATOM   3568  SG  CYS A 267      37.710 -37.318  39.422  1.00 72.36           S  
ATOM   3569  H   CYS A 267      35.724 -39.272  35.858  1.00 67.06           H  
ATOM   3570  HA  CYS A 267      38.404 -38.230  36.643  1.00 67.82           H  
ATOM   3571  HB2 CYS A 267      35.803 -38.074  38.196  1.00 67.37           H  
ATOM   3572  HB3 CYS A 267      36.620 -36.719  37.381  1.00 67.37           H  
ATOM   3573  N   VAL A 268      39.040 -40.276  37.882  1.00 69.97           N  
ATOM   3574  CA  VAL A 268      39.481 -41.497  38.572  1.00 72.44           C  
ATOM   3575  C   VAL A 268      40.419 -41.083  39.721  1.00 76.83           C  
ATOM   3576  O   VAL A 268      41.501 -40.561  39.441  1.00 76.33           O  
ATOM   3577  CB  VAL A 268      40.154 -42.562  37.646  1.00 77.67           C  
ATOM   3578  CG1 VAL A 268      40.391 -43.873  38.392  1.00 80.73           C  
ATOM   3579  CG2 VAL A 268      39.346 -42.816  36.378  1.00 77.34           C  
ATOM   3580  H   VAL A 268      39.745 -39.623  37.570  1.00 69.97           H  
ATOM   3581  HA  VAL A 268      38.592 -42.000  38.951  1.00 72.44           H  
ATOM   3582  HB  VAL A 268      41.118 -42.150  37.348  1.00 77.67           H  
ATOM   3583 HG11 VAL A 268      41.002 -43.683  39.275  1.00 80.73           H  
ATOM   3584 HG12 VAL A 268      39.434 -44.296  38.696  1.00 80.73           H  
ATOM   3585 HG13 VAL A 268      40.907 -44.575  37.737  1.00 80.73           H  
ATOM   3586 HG21 VAL A 268      38.373 -43.230  36.644  1.00 77.34           H  
ATOM   3587 HG22 VAL A 268      39.207 -41.877  35.841  1.00 77.34           H  
ATOM   3588 HG23 VAL A 268      39.880 -43.523  35.742  1.00 77.34           H  
ATOM   3589  N   PRO A 269      40.055 -41.292  41.009  1.00 74.31           N  
ATOM   3590  CA  PRO A 269      40.988 -40.919  42.085  1.00 74.48           C  
ATOM   3591  C   PRO A 269      42.118 -41.937  42.216  1.00 81.45           C  
ATOM   3592  O   PRO A 269      41.980 -43.079  41.765  1.00 83.12           O  
ATOM   3593  CB  PRO A 269      40.098 -40.866  43.328  1.00 76.58           C  
ATOM   3594  CG  PRO A 269      38.989 -41.803  43.042  1.00 82.16           C  
ATOM   3595  CD  PRO A 269      38.826 -41.911  41.550  1.00 76.80           C  
ATOM   3596  HA  PRO A 269      41.496 -39.972  41.906  1.00 74.48           H  
ATOM   3597  HB2 PRO A 269      40.652 -41.186  44.210  1.00 76.58           H  
ATOM   3598  HB3 PRO A 269      39.717 -39.857  43.484  1.00 76.58           H  
ATOM   3599  HG2 PRO A 269      38.067 -41.428  43.486  1.00 82.16           H  
ATOM   3600  HG3 PRO A 269      39.220 -42.784  43.458  1.00 82.16           H  
ATOM   3601  HD2 PRO A 269      37.941 -41.369  41.217  1.00 76.80           H  
ATOM   3602  HD3 PRO A 269      38.750 -42.954  41.243  1.00 76.80           H  
ATOM   3603  N   CYS A 270      43.242 -41.515  42.811  1.00 78.27           N  
ATOM   3604  CA  CYS A 270      44.410 -42.371  43.024  1.00 80.73           C  
ATOM   3605  C   CYS A 270      44.141 -43.461  44.057  1.00 88.34           C  
ATOM   3606  O   CYS A 270      43.279 -43.283  44.921  1.00 87.50           O  
ATOM   3607  CB  CYS A 270      45.636 -41.535  43.375  1.00 80.05           C  
ATOM   3608  SG  CYS A 270      46.226 -40.503  42.009  1.00 81.09           S  
ATOM   3609  H   CYS A 270      43.285 -40.557  43.129  1.00 78.27           H  
ATOM   3610  HA  CYS A 270      44.620 -42.886  42.087  1.00 80.73           H  
ATOM   3611  HB2 CYS A 270      46.440 -42.209  43.669  1.00 80.05           H  
ATOM   3612  HB3 CYS A 270      45.382 -40.885  44.213  1.00 80.05           H  
ATOM   3613  N   ASP A 271      44.846 -44.603  43.935  1.00 89.02           N  
ATOM   3614  CA  ASP A 271      44.701 -45.771  44.804  1.00 92.88           C  
ATOM   3615  C   ASP A 271      44.982 -45.467  46.277  1.00 99.15           C  
ATOM   3616  O   ASP A 271      45.990 -44.834  46.597  1.00 97.67           O  
ATOM   3617  CB  ASP A 271      45.672 -46.900  44.348  1.00  0.00           C  
ATOM   3618  CG  ASP A 271      45.414 -47.308  42.896  1.00  0.00           C  
ATOM   3619  OD1 ASP A 271      46.160 -47.009  41.964  1.00  0.00           O  
ATOM   3620  OD2 ASP A 271      44.274 -48.039  42.723  1.00  0.00           O1-
ATOM   3621  H   ASP A 271      45.753 -44.209  44.153  1.00 89.02           H  
ATOM   3622  HA  ASP A 271      43.660 -46.083  44.717  1.00 92.88           H  
ATOM   3623  HB2 ASP A 271      45.531 -47.769  44.990  1.00  0.00           H  
ATOM   3624  HB3 ASP A 271      46.697 -46.542  44.438  1.00  0.00           H  
ATOM   3625  N   GLY A 272      44.066 -45.908  47.140  1.00 98.77           N  
ATOM   3626  CA  GLY A 272      44.137 -45.730  48.588  1.00100.45           C  
ATOM   3627  C   GLY A 272      43.990 -44.295  49.057  1.00101.65           C  
ATOM   3628  O   GLY A 272      44.605 -43.910  50.058  1.00102.25           O  
ATOM   3629  H   GLY A 272      43.267 -46.400  46.766  1.00 98.77           H  
ATOM   3630  HA2 GLY A 272      43.340 -46.319  49.042  1.00100.45           H  
ATOM   3631  HA3 GLY A 272      45.103 -46.102  48.929  1.00100.45           H  
ATOM   3632  N   GLY A 273      43.176 -43.517  48.331  1.00 94.51           N  
ATOM   3633  CA  GLY A 273      42.912 -42.105  48.601  1.00 91.33           C  
ATOM   3634  C   GLY A 273      44.168 -41.255  48.597  1.00 93.82           C  
ATOM   3635  O   GLY A 273      44.311 -40.347  49.421  1.00 93.36           O  
ATOM   3636  H   GLY A 273      42.711 -43.937  47.539  1.00 94.51           H  
ATOM   3637  HA2 GLY A 273      42.234 -41.726  47.836  1.00 91.33           H  
ATOM   3638  HA3 GLY A 273      42.439 -42.021  49.580  1.00 91.33           H  
ATOM   3639  N   ALA A 274      45.099 -41.570  47.682  1.00 89.28           N  
ATOM   3640  CA  ALA A 274      46.387 -40.901  47.563  1.00 88.01           C  
ATOM   3641  C   ALA A 274      46.297 -39.478  47.024  1.00 86.85           C  
ATOM   3642  O   ALA A 274      45.461 -39.166  46.173  1.00 84.48           O  
ATOM   3643  CB  ALA A 274      47.336 -41.732  46.716  1.00 90.24           C  
ATOM   3644  H   ALA A 274      44.893 -42.318  47.036  1.00 89.28           H  
ATOM   3645  HA  ALA A 274      46.777 -40.812  48.577  1.00 88.01           H  
ATOM   3646  HB1 ALA A 274      47.436 -42.726  47.152  1.00 90.24           H  
ATOM   3647  HB2 ALA A 274      46.940 -41.817  45.704  1.00 90.24           H  
ATOM   3648  HB3 ALA A 274      48.313 -41.249  46.685  1.00 90.24           H  
ATOM   3649  N   SER A 275      47.179 -38.623  47.550  1.00 81.34           N  
ATOM   3650  CA  SER A 275      47.354 -37.217  47.209  1.00 77.39           C  
ATOM   3651  C   SER A 275      48.550 -37.102  46.265  1.00 79.50           C  
ATOM   3652  O   SER A 275      49.370 -38.026  46.201  1.00 81.31           O  
ATOM   3653  CB  SER A 275      47.636 -36.425  48.483  1.00 80.90           C  
ATOM   3654  OG  SER A 275      48.097 -35.109  48.230  1.00 87.54           O  
ATOM   3655  H   SER A 275      47.792 -38.992  48.263  1.00 81.34           H  
ATOM   3656  HA  SER A 275      46.456 -36.824  46.731  1.00 77.39           H  
ATOM   3657  HB2 SER A 275      48.395 -36.954  49.059  1.00 80.90           H  
ATOM   3658  HB3 SER A 275      46.716 -36.364  49.064  1.00 80.90           H  
ATOM   3659  HG  SER A 275      48.906 -35.178  47.718  1.00 87.54           H  
ATOM   3660  N   ILE A 276      48.666 -35.966  45.546  1.00 72.23           N  
ATOM   3661  CA  ILE A 276      49.803 -35.717  44.660  1.00 71.07           C  
ATOM   3662  C   ILE A 276      51.065 -35.569  45.530  1.00 77.05           C  
ATOM   3663  O   ILE A 276      51.042 -34.853  46.537  1.00 76.80           O  
ATOM   3664  CB  ILE A 276      49.566 -34.523  43.684  1.00 70.69           C  
ATOM   3665  CG1 ILE A 276      50.606 -34.525  42.538  1.00 70.90           C  
ATOM   3666  CG2 ILE A 276      49.509 -33.170  44.415  1.00 69.55           C  
ATOM   3667  CD1 ILE A 276      50.268 -33.689  41.319  1.00 74.34           C  
ATOM   3668  H   ILE A 276      47.944 -35.264  45.622  1.00 72.23           H  
ATOM   3669  HA  ILE A 276      49.938 -36.566  43.990  1.00 71.07           H  
ATOM   3670  HB  ILE A 276      48.583 -34.664  43.234  1.00 70.69           H  
ATOM   3671 HG12 ILE A 276      51.547 -34.154  42.944  1.00 70.90           H  
ATOM   3672 HG13 ILE A 276      50.734 -35.556  42.208  1.00 70.90           H  
ATOM   3673 HG21 ILE A 276      48.729 -33.201  45.176  1.00 69.55           H  
ATOM   3674 HG22 ILE A 276      50.471 -32.972  44.888  1.00 69.55           H  
ATOM   3675 HG23 ILE A 276      49.287 -32.379  43.699  1.00 69.55           H  
ATOM   3676 HD11 ILE A 276      49.347 -34.059  40.868  1.00 74.34           H  
ATOM   3677 HD12 ILE A 276      50.134 -32.649  41.617  1.00 74.34           H  
ATOM   3678 HD13 ILE A 276      51.080 -33.757  40.595  1.00 74.34           H  
ATOM   3679  N   ASN A 277      52.125 -36.311  45.197  1.00 75.28           N  
ATOM   3680  CA  ASN A 277      53.357 -36.254  45.969  1.00 76.93           C  
ATOM   3681  C   ASN A 277      54.325 -35.263  45.333  1.00 79.83           C  
ATOM   3682  O   ASN A 277      54.939 -35.563  44.308  1.00 80.16           O  
ATOM   3683  CB  ASN A 277      53.971 -37.647  46.140  1.00 79.78           C  
ATOM   3684  CG  ASN A 277      54.943 -37.736  47.291  1.00100.48           C  
ATOM   3685  OD1 ASN A 277      56.049 -37.186  47.255  1.00 95.06           O  
ATOM   3686  ND2 ASN A 277      54.551 -38.439  48.340  1.00 93.94           N  
ATOM   3687  H   ASN A 277      52.070 -36.922  44.395  1.00 75.28           H  
ATOM   3688  HA  ASN A 277      53.130 -35.896  46.973  1.00 76.93           H  
ATOM   3689  HB2 ASN A 277      54.498 -37.908  45.222  1.00 79.78           H  
ATOM   3690  HB3 ASN A 277      53.166 -38.361  46.312  1.00 79.78           H  
ATOM   3691 HD21 ASN A 277      55.161 -38.537  49.139  1.00 93.94           H  
ATOM   3692 HD22 ASN A 277      53.641 -38.878  48.342  1.00 93.94           H  
ATOM   3693  N   ILE A 278      54.417 -34.058  45.915  1.00 74.81           N  
ATOM   3694  CA  ILE A 278      55.310 -33.005  45.435  1.00 73.62           C  
ATOM   3695  C   ILE A 278      56.477 -32.866  46.409  1.00 80.13           C  
ATOM   3696  O   ILE A 278      56.269 -32.591  47.594  1.00 79.90           O  
ATOM   3697  CB  ILE A 278      54.572 -31.657  45.174  1.00 73.75           C  
ATOM   3698  CG1 ILE A 278      53.450 -31.819  44.124  1.00 72.05           C  
ATOM   3699  CG2 ILE A 278      55.552 -30.543  44.767  1.00 73.53           C  
ATOM   3700  CD1 ILE A 278      52.340 -30.771  44.205  1.00 76.25           C  
ATOM   3701  H   ILE A 278      53.842 -33.869  46.723  1.00 74.81           H  
ATOM   3702  HA  ILE A 278      55.701 -33.293  44.459  1.00 73.62           H  
ATOM   3703  HB  ILE A 278      54.107 -31.360  46.114  1.00 73.75           H  
ATOM   3704 HG12 ILE A 278      53.901 -31.759  43.134  1.00 72.05           H  
ATOM   3705 HG13 ILE A 278      52.999 -32.802  44.259  1.00 72.05           H  
ATOM   3706 HG21 ILE A 278      56.308 -30.422  45.543  1.00 73.53           H  
ATOM   3707 HG22 ILE A 278      56.036 -30.810  43.827  1.00 73.53           H  
ATOM   3708 HG23 ILE A 278      55.007 -29.607  44.642  1.00 73.53           H  
ATOM   3709 HD11 ILE A 278      51.854 -30.831  45.179  1.00 76.25           H  
ATOM   3710 HD12 ILE A 278      52.768 -29.777  44.073  1.00 76.25           H  
ATOM   3711 HD13 ILE A 278      51.606 -30.958  43.421  1.00 76.25           H  
ATOM   3712  N   ASP A 279      57.704 -33.067  45.885  1.00 78.86           N  
ATOM   3713  CA  ASP A 279      58.988 -32.958  46.586  1.00 81.28           C  
ATOM   3714  C   ASP A 279      59.142 -31.545  47.164  1.00 84.66           C  
ATOM   3715  O   ASP A 279      58.642 -30.587  46.569  1.00 82.03           O  
ATOM   3716  CB  ASP A 279      60.126 -33.242  45.591  1.00 84.41           C  
ATOM   3717  CG  ASP A 279      61.482 -33.490  46.213  1.00 97.75           C  
ATOM   3718  OD1 ASP A 279      61.693 -34.599  46.746  1.00101.05           O  
ATOM   3719  OD2 ASP A 279      62.357 -32.605  46.100  1.00103.34           O1-
ATOM   3720  H   ASP A 279      57.742 -33.319  44.908  1.00 78.86           H  
ATOM   3721  HA  ASP A 279      59.026 -33.680  47.402  1.00 81.28           H  
ATOM   3722  HB2 ASP A 279      60.213 -32.383  44.925  1.00 84.41           H  
ATOM   3723  HB3 ASP A 279      59.855 -34.125  45.012  1.00 84.41           H  
ATOM   3724  N   ARG A 280      59.812 -31.414  48.322  1.00 83.57           N  
ATOM   3725  CA  ARG A 280      60.023 -30.120  48.981  1.00 83.41           C  
ATOM   3726  C   ARG A 280      60.696 -29.083  48.062  1.00 87.67           C  
ATOM   3727  O   ARG A 280      60.249 -27.935  48.014  1.00 85.80           O  
ATOM   3728  CB  ARG A 280      60.866 -30.362  50.246  1.00  0.00           C  
ATOM   3729  CG  ARG A 280      61.138 -29.086  51.057  1.00  0.00           C  
ATOM   3730  CD  ARG A 280      62.036 -29.410  52.256  1.00  0.00           C  
ATOM   3731  NE  ARG A 280      62.411 -28.194  52.998  1.00  0.00           N  
ATOM   3732  CZ  ARG A 280      61.909 -27.789  54.179  1.00  0.00           C  
ATOM   3733  NH1 ARG A 280      60.947 -28.474  54.817  1.00  0.00           N  
ATOM   3734  NH2 ARG A 280      62.388 -26.668  54.735  1.00  0.00           N1+
ATOM   3735  H   ARG A 280      59.228 -31.996  48.908  1.00 83.57           H  
ATOM   3736  HA  ARG A 280      59.052 -29.697  49.240  1.00 83.41           H  
ATOM   3737  HB2 ARG A 280      60.344 -31.078  50.883  1.00  0.00           H  
ATOM   3738  HB3 ARG A 280      61.821 -30.803  49.953  1.00  0.00           H  
ATOM   3739  HG2 ARG A 280      61.645 -28.350  50.431  1.00  0.00           H  
ATOM   3740  HG3 ARG A 280      60.194 -28.666  51.408  1.00  0.00           H  
ATOM   3741  HD2 ARG A 280      61.526 -30.117  52.911  1.00  0.00           H  
ATOM   3742  HD3 ARG A 280      62.950 -29.879  51.895  1.00  0.00           H  
ATOM   3743  HE  ARG A 280      63.131 -27.626  52.578  1.00  0.00           H  
ATOM   3744 HH11 ARG A 280      60.591 -28.142  55.702  1.00  0.00           H  
ATOM   3745 HH12 ARG A 280      60.578 -29.323  54.412  1.00  0.00           H  
ATOM   3746 HH21 ARG A 280      62.026 -26.348  55.622  1.00  0.00           H  
ATOM   3747 HH22 ARG A 280      63.115 -26.144  54.268  1.00  0.00           H  
ATOM   3748  N   PHE A 281      61.727 -29.510  47.301  1.00 85.93           N  
ATOM   3749  CA  PHE A 281      62.494 -28.668  46.376  1.00 85.63           C  
ATOM   3750  C   PHE A 281      62.032 -28.775  44.907  1.00 87.17           C  
ATOM   3751  O   PHE A 281      62.800 -28.439  44.002  1.00 86.92           O  
ATOM   3752  CB  PHE A 281      64.000 -28.990  46.481  1.00 90.59           C  
ATOM   3753  CG  PHE A 281      64.594 -28.955  47.868  1.00 94.71           C  
ATOM   3754  CD1 PHE A 281      64.965 -27.750  48.453  1.00 98.29           C  
ATOM   3755  CD2 PHE A 281      64.828 -30.131  48.570  1.00 99.26           C  
ATOM   3756  CE1 PHE A 281      65.531 -27.720  49.732  1.00101.72           C  
ATOM   3757  CE2 PHE A 281      65.394 -30.101  49.848  1.00104.50           C  
ATOM   3758  CZ  PHE A 281      65.743 -28.896  50.420  1.00102.79           C  
ATOM   3759  H   PHE A 281      61.990 -30.482  47.374  1.00 85.93           H  
ATOM   3760  HA  PHE A 281      62.308 -27.638  46.682  1.00 85.63           H  
ATOM   3761  HB2 PHE A 281      64.155 -29.991  46.078  1.00 90.59           H  
ATOM   3762  HB3 PHE A 281      64.538 -28.265  45.870  1.00 90.59           H  
ATOM   3763  HD1 PHE A 281      64.815 -26.826  47.914  1.00 98.29           H  
ATOM   3764  HD2 PHE A 281      64.570 -31.080  48.123  1.00 99.26           H  
ATOM   3765  HE1 PHE A 281      65.802 -26.776  50.181  1.00101.72           H  
ATOM   3766  HE2 PHE A 281      65.558 -31.022  50.387  1.00104.50           H  
ATOM   3767  HZ  PHE A 281      66.182 -28.873  51.406  1.00102.79           H  
ATOM   3768  N   ALA A 282      60.785 -29.224  44.665  1.00 81.75           N  
ATOM   3769  CA  ALA A 282      60.250 -29.360  43.304  1.00 79.52           C  
ATOM   3770  C   ALA A 282      60.020 -28.008  42.623  1.00 81.75           C  
ATOM   3771  O   ALA A 282      60.084 -27.922  41.393  1.00 80.73           O  
ATOM   3772  CB  ALA A 282      58.966 -30.163  43.321  1.00 79.00           C  
ATOM   3773  H   ALA A 282      60.197 -29.476  45.447  1.00 81.75           H  
ATOM   3774  HA  ALA A 282      61.002 -29.889  42.719  1.00 79.52           H  
ATOM   3775  HB1 ALA A 282      59.154 -31.139  43.768  1.00 79.00           H  
ATOM   3776  HB2 ALA A 282      58.214 -29.634  43.907  1.00 79.00           H  
ATOM   3777  HB3 ALA A 282      58.606 -30.294  42.301  1.00 79.00           H  
ATOM   3778  N   PHE A 283      59.767 -26.955  43.422  1.00 77.83           N  
ATOM   3779  CA  PHE A 283      59.535 -25.600  42.923  1.00 76.20           C  
ATOM   3780  C   PHE A 283      60.643 -24.618  43.374  1.00 82.04           C  
ATOM   3781  O   PHE A 283      60.408 -23.408  43.414  1.00 81.32           O  
ATOM   3782  CB  PHE A 283      58.141 -25.094  43.365  1.00 75.95           C  
ATOM   3783  CG  PHE A 283      56.935 -25.988  43.144  1.00 76.05           C  
ATOM   3784  CD1 PHE A 283      56.765 -26.680  41.949  1.00 78.16           C  
ATOM   3785  CD2 PHE A 283      55.928 -26.071  44.098  1.00 77.40           C  
ATOM   3786  CE1 PHE A 283      55.646 -27.494  41.745  1.00 77.79           C  
ATOM   3787  CE2 PHE A 283      54.801 -26.874  43.886  1.00 78.76           C  
ATOM   3788  CZ  PHE A 283      54.665 -27.574  42.708  1.00 76.14           C  
ATOM   3789  H   PHE A 283      59.736 -27.109  44.420  1.00 77.83           H  
ATOM   3790  HA  PHE A 283      59.566 -25.641  41.834  1.00 76.20           H  
ATOM   3791  HB2 PHE A 283      58.198 -24.891  44.435  1.00 75.95           H  
ATOM   3792  HB3 PHE A 283      57.953 -24.164  42.829  1.00 75.95           H  
ATOM   3793  HD1 PHE A 283      57.506 -26.587  41.169  1.00 78.16           H  
ATOM   3794  HD2 PHE A 283      56.016 -25.508  45.016  1.00 77.40           H  
ATOM   3795  HE1 PHE A 283      55.551 -28.061  40.831  1.00 77.79           H  
ATOM   3796  HE2 PHE A 283      54.038 -26.945  44.647  1.00 78.76           H  
ATOM   3797  HZ  PHE A 283      53.790 -28.185  42.540  1.00 76.14           H  
ATOM   3798  N   GLN A 284      61.853 -25.141  43.678  1.00 80.59           N  
ATOM   3799  CA  GLN A 284      62.996 -24.367  44.183  1.00 82.01           C  
ATOM   3800  C   GLN A 284      63.592 -23.348  43.190  1.00 85.03           C  
ATOM   3801  O   GLN A 284      64.290 -22.429  43.625  1.00 85.60           O  
ATOM   3802  CB  GLN A 284      64.098 -25.302  44.722  1.00 86.15           C  
ATOM   3803  CG  GLN A 284      64.968 -25.974  43.650  1.00102.21           C  
ATOM   3804  CD  GLN A 284      66.028 -26.891  44.216  1.00118.70           C  
ATOM   3805  NE2 GLN A 284      66.624 -26.636  45.270  1.00113.67           N  
ATOM   3806  OE1 GLN A 284      66.319 -27.965  43.495  1.00110.59           O  
ATOM   3807  H   GLN A 284      61.980 -26.135  43.549  1.00 80.59           H  
ATOM   3808  HA  GLN A 284      62.585 -23.766  44.994  1.00 82.01           H  
ATOM   3809  HB2 GLN A 284      64.752 -24.716  45.368  1.00 86.15           H  
ATOM   3810  HB3 GLN A 284      63.618 -26.086  45.307  1.00 86.15           H  
ATOM   3811  HG2 GLN A 284      65.461 -25.195  43.069  1.00102.21           H  
ATOM   3812  HG3 GLN A 284      64.320 -26.559  42.997  1.00102.21           H  
ATOM   3813 HE21 GLN A 284      66.382 -25.811  45.800  1.00113.67           H  
ATOM   3814 HE22 GLN A 284      67.352 -27.253  45.600  1.00113.67           H  
ATOM   3815  N   ASN A 285      63.346 -23.511  41.876  1.00 80.11           N  
ATOM   3816  CA  ASN A 285      63.901 -22.601  40.872  1.00 79.81           C  
ATOM   3817  C   ASN A 285      62.855 -21.843  40.074  1.00 80.06           C  
ATOM   3818  O   ASN A 285      63.211 -21.026  39.221  1.00 79.52           O  
ATOM   3819  CB  ASN A 285      64.886 -23.320  39.961  1.00 84.12           C  
ATOM   3820  CG  ASN A 285      66.254 -23.348  40.574  1.00118.55           C  
ATOM   3821  OD1 ASN A 285      66.808 -22.294  40.947  1.00113.59           O  
ATOM   3822  ND2 ASN A 285      66.793 -24.572  40.705  1.00117.10           N  
ATOM   3823  H   ASN A 285      62.764 -24.280  41.576  1.00 80.11           H  
ATOM   3824  HA  ASN A 285      64.441 -21.839  41.434  1.00 79.81           H  
ATOM   3825  HB2 ASN A 285      64.933 -22.800  39.004  1.00 84.12           H  
ATOM   3826  HB3 ASN A 285      64.545 -24.343  39.802  1.00 84.12           H  
ATOM   3827 HD21 ASN A 285      66.288 -25.384  40.380  1.00117.10           H  
ATOM   3828 HD22 ASN A 285      67.704 -24.680  41.128  1.00117.10           H  
ATOM   3829  N   LEU A 286      61.572 -22.048  40.399  1.00 74.21           N  
ATOM   3830  CA  LEU A 286      60.479 -21.338  39.744  1.00 71.39           C  
ATOM   3831  C   LEU A 286      60.238 -20.035  40.520  1.00 74.00           C  
ATOM   3832  O   LEU A 286      59.264 -19.912  41.269  1.00 72.76           O  
ATOM   3833  CB  LEU A 286      59.199 -22.204  39.672  1.00 69.64           C  
ATOM   3834  CG  LEU A 286      59.305 -23.656  39.177  1.00 74.54           C  
ATOM   3835  CD1 LEU A 286      57.963 -24.349  39.279  1.00 72.86           C  
ATOM   3836  CD2 LEU A 286      59.811 -23.735  37.744  1.00 77.00           C  
ATOM   3837  H   LEU A 286      61.354 -22.718  41.123  1.00 74.21           H  
ATOM   3838  HA  LEU A 286      60.746 -21.113  38.712  1.00 71.39           H  
ATOM   3839  HB2 LEU A 286      58.781 -22.240  40.678  1.00 69.64           H  
ATOM   3840  HB3 LEU A 286      58.504 -21.691  39.008  1.00 69.64           H  
ATOM   3841  HG  LEU A 286      60.028 -24.160  39.818  1.00 74.54           H  
ATOM   3842 HD11 LEU A 286      57.615 -24.317  40.311  1.00 72.86           H  
ATOM   3843 HD12 LEU A 286      57.243 -23.842  38.637  1.00 72.86           H  
ATOM   3844 HD13 LEU A 286      58.065 -25.387  38.962  1.00 72.86           H  
ATOM   3845 HD21 LEU A 286      59.104 -23.236  37.081  1.00 77.00           H  
ATOM   3846 HD22 LEU A 286      60.782 -23.245  37.674  1.00 77.00           H  
ATOM   3847 HD23 LEU A 286      59.909 -24.780  37.451  1.00 77.00           H  
ATOM   3848  N   THR A 287      61.167 -19.077  40.355  1.00 70.77           N  
ATOM   3849  CA  THR A 287      61.184 -17.768  41.020  1.00 70.63           C  
ATOM   3850  C   THR A 287      60.207 -16.762  40.395  1.00 70.82           C  
ATOM   3851  O   THR A 287      59.721 -15.866  41.087  1.00 69.62           O  
ATOM   3852  CB  THR A 287      62.621 -17.197  41.041  1.00 82.52           C  
ATOM   3853  OG1 THR A 287      63.581 -18.253  40.958  1.00 82.95           O  
ATOM   3854  CG2 THR A 287      62.895 -16.347  42.272  1.00 83.26           C  
ATOM   3855  H   THR A 287      61.922 -19.276  39.715  1.00 70.77           H  
ATOM   3856  HA  THR A 287      60.844 -17.929  42.043  1.00 70.63           H  
ATOM   3857  HB  THR A 287      62.713 -16.549  40.170  1.00 82.52           H  
ATOM   3858 HG21 THR A 287      62.169 -15.536  42.322  1.00 83.26           H  
ATOM   3859 HG22 THR A 287      62.812 -16.965  43.166  1.00 83.26           H  
ATOM   3860 HG23 THR A 287      63.901 -15.931  42.210  1.00 83.26           H  
ATOM   3861  HG1 THR A 287      63.099 -19.083  40.951  1.00 82.95           H  
ATOM   3862  N   GLN A 288      59.951 -16.897  39.087  1.00 65.87           N  
ATOM   3863  CA  GLN A 288      59.073 -16.011  38.319  1.00 64.17           C  
ATOM   3864  C   GLN A 288      57.592 -16.441  38.295  1.00 65.24           C  
ATOM   3865  O   GLN A 288      56.783 -15.774  37.643  1.00 63.35           O  
ATOM   3866  CB  GLN A 288      59.617 -15.841  36.889  1.00 65.91           C  
ATOM   3867  CG  GLN A 288      60.843 -14.933  36.783  1.00 78.85           C  
ATOM   3868  CD  GLN A 288      60.508 -13.474  36.971  1.00 97.51           C  
ATOM   3869  NE2 GLN A 288      60.796 -12.883  38.014  1.00 90.90           N  
ATOM   3870  OE1 GLN A 288      59.897 -12.860  35.965  1.00 92.29           O  
ATOM   3871  H   GLN A 288      60.393 -17.662  38.597  1.00 65.87           H  
ATOM   3872  HA  GLN A 288      59.082 -15.053  38.839  1.00 64.17           H  
ATOM   3873  HB2 GLN A 288      59.888 -16.826  36.508  1.00 65.91           H  
ATOM   3874  HB3 GLN A 288      58.825 -15.418  36.271  1.00 65.91           H  
ATOM   3875  HG2 GLN A 288      61.289 -15.064  35.797  1.00 78.85           H  
ATOM   3876  HG3 GLN A 288      61.561 -15.227  37.548  1.00 78.85           H  
ATOM   3877 HE21 GLN A 288      60.567 -11.905  38.120  1.00 90.90           H  
ATOM   3878 HE22 GLN A 288      61.261 -13.377  38.762  1.00 90.90           H  
ATOM   3879  N   LEU A 289      57.234 -17.532  39.011  1.00 61.16           N  
ATOM   3880  CA  LEU A 289      55.869 -18.067  39.043  1.00 58.86           C  
ATOM   3881  C   LEU A 289      54.856 -17.130  39.703  1.00 61.17           C  
ATOM   3882  O   LEU A 289      55.023 -16.740  40.860  1.00 61.81           O  
ATOM   3883  CB  LEU A 289      55.819 -19.470  39.674  1.00 59.14           C  
ATOM   3884  CG  LEU A 289      54.756 -20.413  39.097  1.00 62.00           C  
ATOM   3885  CD1 LEU A 289      55.305 -21.218  37.936  1.00 62.23           C  
ATOM   3886  CD2 LEU A 289      54.233 -21.356  40.153  1.00 64.67           C  
ATOM   3887  H   LEU A 289      57.945 -18.003  39.552  1.00 61.16           H  
ATOM   3888  HA  LEU A 289      55.568 -18.151  37.999  1.00 58.86           H  
ATOM   3889  HB2 LEU A 289      56.794 -19.937  39.534  1.00 59.14           H  
ATOM   3890  HB3 LEU A 289      55.622 -19.353  40.740  1.00 59.14           H  
ATOM   3891  HG  LEU A 289      53.938 -19.788  38.739  1.00 62.00           H  
ATOM   3892 HD11 LEU A 289      55.670 -20.540  37.164  1.00 62.23           H  
ATOM   3893 HD12 LEU A 289      56.125 -21.846  38.285  1.00 62.23           H  
ATOM   3894 HD13 LEU A 289      54.515 -21.846  37.524  1.00 62.23           H  
ATOM   3895 HD21 LEU A 289      55.047 -21.984  40.515  1.00 64.67           H  
ATOM   3896 HD22 LEU A 289      53.822 -20.781  40.982  1.00 64.67           H  
ATOM   3897 HD23 LEU A 289      53.452 -21.985  39.724  1.00 64.67           H  
ATOM   3898  N   ARG A 290      53.809 -16.770  38.935  1.00 54.85           N  
ATOM   3899  CA  ARG A 290      52.704 -15.894  39.328  1.00 52.92           C  
ATOM   3900  C   ARG A 290      51.404 -16.679  39.501  1.00 54.57           C  
ATOM   3901  O   ARG A 290      50.590 -16.322  40.346  1.00 53.93           O  
ATOM   3902  CB  ARG A 290      52.499 -14.789  38.271  1.00 50.90           C  
ATOM   3903  CG  ARG A 290      53.125 -13.447  38.624  1.00 58.22           C  
ATOM   3904  CD  ARG A 290      54.527 -13.291  38.079  1.00 67.74           C  
ATOM   3905  NE  ARG A 290      55.148 -12.048  38.534  1.00 77.68           N  
ATOM   3906  CZ  ARG A 290      56.411 -11.707  38.299  1.00 93.96           C  
ATOM   3907  NH1 ARG A 290      57.212 -12.521  37.621  1.00 79.86           N  
ATOM   3908  NH2 ARG A 290      56.891 -10.559  38.759  1.00 85.33           N1+
ATOM   3909  H   ARG A 290      53.784 -17.141  37.996  1.00 54.85           H  
ATOM   3910  HA  ARG A 290      52.964 -15.443  40.286  1.00 52.92           H  
ATOM   3911  HB2 ARG A 290      52.936 -15.131  37.333  1.00 50.90           H  
ATOM   3912  HB3 ARG A 290      51.427 -14.640  38.139  1.00 50.90           H  
ATOM   3913  HG2 ARG A 290      53.161 -13.355  39.709  1.00 58.22           H  
ATOM   3914  HG3 ARG A 290      52.501 -12.653  38.213  1.00 58.22           H  
ATOM   3915  HD2 ARG A 290      54.484 -13.287  36.990  1.00 67.74           H  
ATOM   3916  HD3 ARG A 290      55.133 -14.132  38.416  1.00 67.74           H  
ATOM   3917  HE  ARG A 290      54.578 -11.404  39.063  1.00 77.68           H  
ATOM   3918 HH11 ARG A 290      58.175 -12.263  37.460  1.00 79.86           H  
ATOM   3919 HH12 ARG A 290      56.858 -13.398  37.266  1.00 79.86           H  
ATOM   3920 HH21 ARG A 290      56.296  -9.940  39.290  1.00 85.33           H  
ATOM   3921 HH22 ARG A 290      57.851 -10.304  38.578  1.00 85.33           H  
ATOM   3922  N   TYR A 291      51.193 -17.726  38.688  1.00 49.89           N  
ATOM   3923  CA  TYR A 291      49.976 -18.541  38.719  1.00 47.81           C  
ATOM   3924  C   TYR A 291      50.307 -20.004  39.009  1.00 51.59           C  
ATOM   3925  O   TYR A 291      51.143 -20.597  38.325  1.00 51.52           O  
ATOM   3926  CB  TYR A 291      49.190 -18.407  37.394  1.00 47.39           C  
ATOM   3927  CG  TYR A 291      48.880 -16.980  36.991  1.00 48.85           C  
ATOM   3928  CD1 TYR A 291      49.785 -16.235  36.242  1.00 51.59           C  
ATOM   3929  CD2 TYR A 291      47.668 -16.389  37.326  1.00 49.04           C  
ATOM   3930  CE1 TYR A 291      49.514 -14.915  35.884  1.00 53.07           C  
ATOM   3931  CE2 TYR A 291      47.382 -15.070  36.970  1.00 50.24           C  
ATOM   3932  CZ  TYR A 291      48.307 -14.338  36.242  1.00 60.54           C  
ATOM   3933  OH  TYR A 291      48.033 -13.041  35.878  1.00 64.23           O  
ATOM   3934  H   TYR A 291      51.911 -17.965  38.019  1.00 49.89           H  
ATOM   3935  HA  TYR A 291      49.344 -18.172  39.526  1.00 47.81           H  
ATOM   3936  HB2 TYR A 291      49.780 -18.865  36.600  1.00 47.39           H  
ATOM   3937  HB3 TYR A 291      48.247 -18.943  37.501  1.00 47.39           H  
ATOM   3938  HD1 TYR A 291      50.715 -16.688  35.932  1.00 51.59           H  
ATOM   3939  HD2 TYR A 291      46.933 -16.961  37.872  1.00 49.04           H  
ATOM   3940  HE1 TYR A 291      50.244 -14.344  35.329  1.00 53.07           H  
ATOM   3941  HE2 TYR A 291      46.444 -14.621  37.261  1.00 50.24           H  
ATOM   3942  HH  TYR A 291      47.179 -12.711  36.165  1.00 64.23           H  
ATOM   3943  N   LEU A 292      49.668 -20.576  40.037  1.00 48.04           N  
ATOM   3944  CA  LEU A 292      49.861 -21.970  40.437  1.00 48.32           C  
ATOM   3945  C   LEU A 292      48.505 -22.625  40.660  1.00 50.97           C  
ATOM   3946  O   LEU A 292      47.730 -22.168  41.503  1.00 50.85           O  
ATOM   3947  CB  LEU A 292      50.770 -22.080  41.681  1.00 50.09           C  
ATOM   3948  CG  LEU A 292      51.051 -23.483  42.250  1.00 55.85           C  
ATOM   3949  CD1 LEU A 292      51.829 -24.351  41.262  1.00 56.46           C  
ATOM   3950  CD2 LEU A 292      51.813 -23.390  43.552  1.00 59.30           C  
ATOM   3951  H   LEU A 292      49.016 -20.014  40.566  1.00 48.04           H  
ATOM   3952  HA  LEU A 292      50.374 -22.503  39.636  1.00 48.32           H  
ATOM   3953  HB2 LEU A 292      51.731 -21.638  41.420  1.00 50.09           H  
ATOM   3954  HB3 LEU A 292      50.305 -21.496  42.475  1.00 50.09           H  
ATOM   3955  HG  LEU A 292      50.084 -23.954  42.430  1.00 55.85           H  
ATOM   3956 HD11 LEU A 292      51.271 -24.429  40.329  1.00 56.46           H  
ATOM   3957 HD12 LEU A 292      52.801 -23.898  41.067  1.00 56.46           H  
ATOM   3958 HD13 LEU A 292      51.970 -25.346  41.685  1.00 56.46           H  
ATOM   3959 HD21 LEU A 292      52.780 -22.920  43.374  1.00 59.30           H  
ATOM   3960 HD22 LEU A 292      51.244 -22.793  44.264  1.00 59.30           H  
ATOM   3961 HD23 LEU A 292      51.965 -24.391  43.956  1.00 59.30           H  
ATOM   3962  N   ASN A 293      48.206 -23.667  39.867  1.00 46.41           N  
ATOM   3963  CA  ASN A 293      46.938 -24.383  39.934  1.00 45.32           C  
ATOM   3964  C   ASN A 293      47.127 -25.796  40.474  1.00 50.52           C  
ATOM   3965  O   ASN A 293      47.599 -26.684  39.761  1.00 50.89           O  
ATOM   3966  CB  ASN A 293      46.234 -24.385  38.561  1.00 44.80           C  
ATOM   3967  CG  ASN A 293      44.745 -24.702  38.597  1.00 63.83           C  
ATOM   3968  OD1 ASN A 293      44.244 -25.274  39.564  1.00 58.30           O  
ATOM   3969  ND2 ASN A 293      43.953 -24.366  37.564  1.00 55.44           N  
ATOM   3970  H   ASN A 293      48.893 -23.969  39.191  1.00 46.41           H  
ATOM   3971  HA  ASN A 293      46.290 -23.856  40.635  1.00 45.32           H  
ATOM   3972  HB2 ASN A 293      46.722 -25.130  37.933  1.00 44.80           H  
ATOM   3973  HB3 ASN A 293      46.358 -23.397  38.117  1.00 44.80           H  
ATOM   3974 HD21 ASN A 293      42.967 -24.584  37.592  1.00 55.44           H  
ATOM   3975 HD22 ASN A 293      44.344 -23.896  36.760  1.00 55.44           H  
ATOM   3976  N   LEU A 294      46.761 -25.995  41.748  1.00 47.83           N  
ATOM   3977  CA  LEU A 294      46.850 -27.291  42.417  1.00 49.24           C  
ATOM   3978  C   LEU A 294      45.464 -27.800  42.828  1.00 52.67           C  
ATOM   3979  O   LEU A 294      45.323 -28.478  43.849  1.00 53.85           O  
ATOM   3980  CB  LEU A 294      47.825 -27.240  43.614  1.00 51.06           C  
ATOM   3981  CG  LEU A 294      49.306 -27.063  43.288  1.00 56.83           C  
ATOM   3982  CD1 LEU A 294      50.078 -26.644  44.516  1.00 58.56           C  
ATOM   3983  CD2 LEU A 294      49.903 -28.331  42.688  1.00 60.26           C  
ATOM   3984  H   LEU A 294      46.405 -25.209  42.273  1.00 47.83           H  
ATOM   3985  HA  LEU A 294      47.257 -28.008  41.704  1.00 49.24           H  
ATOM   3986  HB2 LEU A 294      47.525 -26.406  44.248  1.00 51.06           H  
ATOM   3987  HB3 LEU A 294      47.718 -28.174  44.166  1.00 51.06           H  
ATOM   3988  HG  LEU A 294      49.385 -26.273  42.541  1.00 56.83           H  
ATOM   3989 HD11 LEU A 294      49.659 -25.718  44.910  1.00 58.56           H  
ATOM   3990 HD12 LEU A 294      50.008 -27.425  45.273  1.00 58.56           H  
ATOM   3991 HD13 LEU A 294      51.124 -26.487  44.252  1.00 58.56           H  
ATOM   3992 HD21 LEU A 294      49.838 -29.142  43.414  1.00 60.26           H  
ATOM   3993 HD22 LEU A 294      49.350 -28.603  41.789  1.00 60.26           H  
ATOM   3994 HD23 LEU A 294      50.948 -28.155  42.432  1.00 60.26           H  
ATOM   3995  N   SER A 295      44.443 -27.477  42.015  1.00 47.45           N  
ATOM   3996  CA  SER A 295      43.052 -27.890  42.227  1.00 46.67           C  
ATOM   3997  C   SER A 295      42.905 -29.390  42.031  1.00 51.81           C  
ATOM   3998  O   SER A 295      43.634 -29.974  41.234  1.00 52.32           O  
ATOM   3999  CB  SER A 295      42.123 -27.179  41.249  1.00 47.39           C  
ATOM   4000  OG  SER A 295      42.253 -25.770  41.316  1.00 53.39           O  
ATOM   4001  H   SER A 295      44.648 -26.912  41.203  1.00 47.45           H  
ATOM   4002  HA  SER A 295      42.781 -27.623  43.249  1.00 46.67           H  
ATOM   4003  HB2 SER A 295      41.093 -27.448  41.484  1.00 47.39           H  
ATOM   4004  HB3 SER A 295      42.362 -27.506  40.237  1.00 47.39           H  
ATOM   4005  HG  SER A 295      43.161 -25.551  41.094  1.00 53.39           H  
ATOM   4006  N   SER A 296      41.952 -30.009  42.741  1.00 48.50           N  
ATOM   4007  CA  SER A 296      41.659 -31.444  42.674  1.00 49.18           C  
ATOM   4008  C   SER A 296      42.932 -32.317  42.658  1.00 52.65           C  
ATOM   4009  O   SER A 296      43.195 -33.036  41.693  1.00 52.30           O  
ATOM   4010  CB  SER A 296      40.726 -31.756  41.505  1.00 51.72           C  
ATOM   4011  OG  SER A 296      39.735 -32.687  41.906  1.00 62.14           O  
ATOM   4012  H   SER A 296      41.395 -29.446  43.368  1.00 48.50           H  
ATOM   4013  HA  SER A 296      41.137 -31.708  43.594  1.00 49.18           H  
ATOM   4014  HB2 SER A 296      41.306 -32.178  40.684  1.00 51.72           H  
ATOM   4015  HB3 SER A 296      40.243 -30.836  41.174  1.00 51.72           H  
ATOM   4016  HG  SER A 296      39.173 -32.857  41.147  1.00 62.14           H  
ATOM   4017  N   THR A 297      43.752 -32.181  43.705  1.00 49.36           N  
ATOM   4018  CA  THR A 297      44.995 -32.947  43.849  1.00 50.63           C  
ATOM   4019  C   THR A 297      44.988 -33.769  45.154  1.00 56.48           C  
ATOM   4020  O   THR A 297      45.999 -34.379  45.511  1.00 57.62           O  
ATOM   4021  CB  THR A 297      46.244 -32.067  43.667  1.00 54.19           C  
ATOM   4022  OG1 THR A 297      46.193 -30.954  44.553  1.00 50.77           O  
ATOM   4023  CG2 THR A 297      46.451 -31.611  42.226  1.00 50.79           C  
ATOM   4024  H   THR A 297      43.505 -31.522  44.429  1.00 49.36           H  
ATOM   4025  HA  THR A 297      45.047 -33.671  43.036  1.00 50.63           H  
ATOM   4026  HB  THR A 297      47.108 -32.684  43.914  1.00 54.19           H  
ATOM   4027 HG21 THR A 297      46.511 -32.483  41.574  1.00 50.79           H  
ATOM   4028 HG22 THR A 297      45.613 -30.985  41.919  1.00 50.79           H  
ATOM   4029 HG23 THR A 297      47.376 -31.040  42.155  1.00 50.79           H  
ATOM   4030  HG1 THR A 297      45.426 -30.428  44.315  1.00 50.77           H  
ATOM   4031  N   SER A 298      43.807 -33.827  45.821  1.00 53.00           N  
ATOM   4032  CA  SER A 298      43.528 -34.555  47.065  1.00 55.11           C  
ATOM   4033  C   SER A 298      44.510 -34.219  48.215  1.00 60.37           C  
ATOM   4034  O   SER A 298      44.745 -35.047  49.101  1.00 62.46           O  
ATOM   4035  CB  SER A 298      43.449 -36.060  46.807  1.00 60.54           C  
ATOM   4036  OG  SER A 298      42.439 -36.367  45.858  1.00 67.74           O  
ATOM   4037  H   SER A 298      43.037 -33.313  45.418  1.00 53.00           H  
ATOM   4038  HA  SER A 298      42.553 -34.212  47.411  1.00 55.11           H  
ATOM   4039  HB2 SER A 298      43.223 -36.570  47.744  1.00 60.54           H  
ATOM   4040  HB3 SER A 298      44.410 -36.406  46.427  1.00 60.54           H  
ATOM   4041  HG  SER A 298      42.662 -35.916  45.041  1.00 67.74           H  
ATOM   4042  N   LEU A 299      45.041 -32.983  48.211  1.00 55.39           N  
ATOM   4043  CA  LEU A 299      45.990 -32.490  49.206  1.00 56.58           C  
ATOM   4044  C   LEU A 299      45.365 -32.376  50.585  1.00 62.52           C  
ATOM   4045  O   LEU A 299      44.252 -31.865  50.721  1.00 60.87           O  
ATOM   4046  CB  LEU A 299      46.585 -31.128  48.785  1.00 54.92           C  
ATOM   4047  CG  LEU A 299      47.590 -31.114  47.623  1.00 58.60           C  
ATOM   4048  CD1 LEU A 299      47.836 -29.694  47.142  1.00 56.89           C  
ATOM   4049  CD2 LEU A 299      48.912 -31.761  48.011  1.00 62.33           C  
ATOM   4050  H   LEU A 299      44.765 -32.354  47.471  1.00 55.39           H  
ATOM   4051  HA  LEU A 299      46.793 -33.225  49.260  1.00 56.58           H  
ATOM   4052  HB2 LEU A 299      45.753 -30.483  48.503  1.00 54.92           H  
ATOM   4053  HB3 LEU A 299      47.089 -30.710  49.656  1.00 54.92           H  
ATOM   4054  HG  LEU A 299      47.151 -31.697  46.813  1.00 58.60           H  
ATOM   4055 HD11 LEU A 299      46.891 -29.244  46.839  1.00 56.89           H  
ATOM   4056 HD12 LEU A 299      48.275 -29.108  47.949  1.00 56.89           H  
ATOM   4057 HD13 LEU A 299      48.519 -29.711  46.293  1.00 56.89           H  
ATOM   4058 HD21 LEU A 299      49.370 -31.194  48.821  1.00 62.33           H  
ATOM   4059 HD22 LEU A 299      48.733 -32.784  48.340  1.00 62.33           H  
ATOM   4060 HD23 LEU A 299      49.580 -31.768  47.149  1.00 62.33           H  
ATOM   4061  N   ARG A 300      46.086 -32.875  51.601  1.00 62.42           N  
ATOM   4062  CA  ARG A 300      45.708 -32.836  53.014  1.00 64.14           C  
ATOM   4063  C   ARG A 300      46.620 -31.847  53.738  1.00 70.20           C  
ATOM   4064  O   ARG A 300      46.207 -31.246  54.732  1.00 70.11           O  
ATOM   4065  CB  ARG A 300      45.827 -34.229  53.651  1.00 66.00           C  
ATOM   4066  CG  ARG A 300      44.570 -35.082  53.540  1.00 75.33           C  
ATOM   4067  CD  ARG A 300      44.599 -36.007  52.338  1.00 83.21           C  
ATOM   4068  NE  ARG A 300      43.399 -36.843  52.269  1.00 90.28           N  
ATOM   4069  CZ  ARG A 300      43.058 -37.589  51.221  1.00102.25           C  
ATOM   4070  NH1 ARG A 300      41.947 -38.313  51.249  1.00 87.97           N  
ATOM   4071  NH2 ARG A 300      43.821 -37.607  50.133  1.00 86.31           N1+
ATOM   4072  H   ARG A 300      46.965 -33.315  51.370  1.00 62.42           H  
ATOM   4073  HA  ARG A 300      44.669 -32.517  53.100  1.00 64.14           H  
ATOM   4074  HB2 ARG A 300      46.643 -34.759  53.160  1.00 66.00           H  
ATOM   4075  HB3 ARG A 300      46.060 -34.102  54.708  1.00 66.00           H  
ATOM   4076  HG2 ARG A 300      43.707 -34.422  53.453  1.00 75.33           H  
ATOM   4077  HG3 ARG A 300      44.476 -35.685  54.443  1.00 75.33           H  
ATOM   4078  HD2 ARG A 300      45.475 -36.652  52.409  1.00 83.21           H  
ATOM   4079  HD3 ARG A 300      44.663 -35.406  51.431  1.00 83.21           H  
ATOM   4080  HE  ARG A 300      42.787 -36.854  53.073  1.00 90.28           H  
ATOM   4081 HH11 ARG A 300      41.360 -38.306  52.071  1.00 87.97           H  
ATOM   4082 HH12 ARG A 300      41.688 -38.871  50.448  1.00 87.97           H  
ATOM   4083 HH21 ARG A 300      44.665 -37.053  50.099  1.00 86.31           H  
ATOM   4084 HH22 ARG A 300      43.557 -38.175  49.341  1.00 86.31           H  
ATOM   4085  N   LYS A 301      47.862 -31.685  53.229  1.00 68.29           N  
ATOM   4086  CA  LYS A 301      48.884 -30.786  53.765  1.00 69.38           C  
ATOM   4087  C   LYS A 301      49.635 -30.054  52.656  1.00 72.76           C  
ATOM   4088  O   LYS A 301      49.954 -30.645  51.620  1.00 71.44           O  
ATOM   4089  CB  LYS A 301      49.916 -31.588  54.625  1.00  0.00           C  
ATOM   4090  CG  LYS A 301      51.068 -30.728  55.174  1.00  0.00           C  
ATOM   4091  CD  LYS A 301      52.063 -31.578  55.982  1.00  0.00           C  
ATOM   4092  CE  LYS A 301      53.292 -30.769  56.417  1.00  0.00           C  
ATOM   4093  NZ  LYS A 301      54.137 -30.389  55.271  1.00  0.00           N1+
ATOM   4094  H   LYS A 301      48.228 -32.082  52.368  1.00 68.29           H  
ATOM   4095  HA  LYS A 301      48.369 -30.050  54.382  1.00 69.38           H  
ATOM   4096  HB2 LYS A 301      50.341 -32.376  54.005  1.00  0.00           H  
ATOM   4097  HB3 LYS A 301      49.389 -32.033  55.468  1.00  0.00           H  
ATOM   4098  HG2 LYS A 301      50.657 -29.954  55.821  1.00  0.00           H  
ATOM   4099  HG3 LYS A 301      51.593 -30.264  54.339  1.00  0.00           H  
ATOM   4100  HD2 LYS A 301      52.392 -32.413  55.364  1.00  0.00           H  
ATOM   4101  HD3 LYS A 301      51.560 -31.958  56.870  1.00  0.00           H  
ATOM   4102  HE2 LYS A 301      53.883 -31.372  57.106  1.00  0.00           H  
ATOM   4103  HE3 LYS A 301      52.957 -29.863  56.922  1.00  0.00           H  
ATOM   4104  HZ1 LYS A 301      54.455 -31.223  54.796  1.00  0.00           H  
ATOM   4105  HZ2 LYS A 301      53.603 -29.820  54.631  1.00  0.00           H  
ATOM   4106  HZ3 LYS A 301      54.936 -29.866  55.601  1.00  0.00           H  
ATOM   4107  N   ILE A 302      49.921 -28.764  52.891  1.00 69.77           N  
ATOM   4108  CA  ILE A 302      50.680 -27.917  51.974  1.00 68.52           C  
ATOM   4109  C   ILE A 302      52.002 -27.591  52.647  1.00 75.33           C  
ATOM   4110  O   ILE A 302      52.016 -26.984  53.723  1.00 76.44           O  
ATOM   4111  CB  ILE A 302      49.926 -26.622  51.560  1.00 69.38           C  
ATOM   4112  CG1 ILE A 302      48.555 -26.924  50.939  1.00 67.88           C  
ATOM   4113  CG2 ILE A 302      50.779 -25.766  50.611  1.00 69.27           C  
ATOM   4114  CD1 ILE A 302      47.532 -25.870  51.243  1.00 74.52           C  
ATOM   4115  H   ILE A 302      49.592 -28.354  53.753  1.00 69.77           H  
ATOM   4116  HA  ILE A 302      50.835 -28.459  51.041  1.00 68.52           H  
ATOM   4117  HB  ILE A 302      49.749 -26.052  52.472  1.00 69.38           H  
ATOM   4118 HG12 ILE A 302      48.671 -26.995  49.857  1.00 67.88           H  
ATOM   4119 HG13 ILE A 302      48.199 -27.877  51.329  1.00 67.88           H  
ATOM   4120 HG21 ILE A 302      51.728 -25.526  51.091  1.00 69.27           H  
ATOM   4121 HG22 ILE A 302      50.967 -26.321  49.692  1.00 69.27           H  
ATOM   4122 HG23 ILE A 302      50.247 -24.844  50.377  1.00 69.27           H  
ATOM   4123 HD11 ILE A 302      47.392 -25.800  52.322  1.00 74.52           H  
ATOM   4124 HD12 ILE A 302      47.875 -24.909  50.858  1.00 74.52           H  
ATOM   4125 HD13 ILE A 302      46.586 -26.134  50.770  1.00 74.52           H  
ATOM   4126  N   ASN A 303      53.109 -27.992  52.011  1.00 72.54           N  
ATOM   4127  CA  ASN A 303      54.452 -27.710  52.501  1.00 74.28           C  
ATOM   4128  C   ASN A 303      54.753 -26.235  52.216  1.00 77.05           C  
ATOM   4129  O   ASN A 303      54.618 -25.790  51.070  1.00 74.52           O  
ATOM   4130  CB  ASN A 303      55.471 -28.619  51.802  1.00 75.40           C  
ATOM   4131  CG  ASN A 303      56.871 -28.596  52.368  1.00 92.69           C  
ATOM   4132  OD1 ASN A 303      57.194 -27.883  53.328  1.00 83.57           O  
ATOM   4133  ND2 ASN A 303      57.738 -29.405  51.783  1.00 86.65           N  
ATOM   4134  H   ASN A 303      53.009 -28.514  51.152  1.00 72.54           H  
ATOM   4135  HA  ASN A 303      54.519 -27.903  53.572  1.00 74.28           H  
ATOM   4136  HB2 ASN A 303      55.528 -28.315  50.757  1.00 75.40           H  
ATOM   4137  HB3 ASN A 303      55.103 -29.643  51.863  1.00 75.40           H  
ATOM   4138 HD21 ASN A 303      57.448 -29.976  51.002  1.00 86.65           H  
ATOM   4139 HD22 ASN A 303      58.690 -29.452  52.117  1.00 86.65           H  
ATOM   4140  N   ALA A 304      55.128 -25.476  53.266  1.00 74.98           N  
ATOM   4141  CA  ALA A 304      55.460 -24.050  53.163  1.00 74.31           C  
ATOM   4142  C   ALA A 304      56.748 -23.813  52.355  1.00 79.07           C  
ATOM   4143  O   ALA A 304      56.945 -22.713  51.833  1.00 77.82           O  
ATOM   4144  CB  ALA A 304      55.583 -23.441  54.549  1.00 77.04           C  
ATOM   4145  H   ALA A 304      55.183 -25.914  54.175  1.00 74.98           H  
ATOM   4146  HA  ALA A 304      54.648 -23.561  52.626  1.00 74.31           H  
ATOM   4147  HB1 ALA A 304      54.649 -23.583  55.092  1.00 77.04           H  
ATOM   4148  HB2 ALA A 304      56.395 -23.928  55.089  1.00 77.04           H  
ATOM   4149  HB3 ALA A 304      55.794 -22.375  54.460  1.00 77.04           H  
ATOM   4150  N   ALA A 305      57.599 -24.858  52.233  1.00 77.46           N  
ATOM   4151  CA  ALA A 305      58.866 -24.845  51.498  1.00 78.16           C  
ATOM   4152  C   ALA A 305      58.682 -24.694  49.984  1.00 80.69           C  
ATOM   4153  O   ALA A 305      59.613 -24.248  49.309  1.00 81.29           O  
ATOM   4154  CB  ALA A 305      59.663 -26.103  51.805  1.00 81.01           C  
ATOM   4155  H   ALA A 305      57.338 -25.721  52.688  1.00 77.46           H  
ATOM   4156  HA  ALA A 305      59.415 -23.966  51.837  1.00 78.16           H  
ATOM   4157  HB1 ALA A 305      59.829 -26.175  52.880  1.00 81.01           H  
ATOM   4158  HB2 ALA A 305      59.108 -26.977  51.464  1.00 81.01           H  
ATOM   4159  HB3 ALA A 305      60.623 -26.059  51.291  1.00 81.01           H  
ATOM   4160  N   TRP A 306      57.491 -25.058  49.453  1.00 75.03           N  
ATOM   4161  CA  TRP A 306      57.156 -24.949  48.025  1.00 72.75           C  
ATOM   4162  C   TRP A 306      57.147 -23.488  47.540  1.00 75.80           C  
ATOM   4163  O   TRP A 306      57.322 -23.238  46.347  1.00 73.96           O  
ATOM   4164  CB  TRP A 306      55.778 -25.583  47.736  1.00 69.62           C  
ATOM   4165  CG  TRP A 306      55.663 -27.064  47.973  1.00 71.44           C  
ATOM   4166  CD1 TRP A 306      56.675 -27.980  47.997  1.00 76.35           C  
ATOM   4167  CD2 TRP A 306      54.446 -27.806  48.130  1.00 70.59           C  
ATOM   4168  NE1 TRP A 306      56.167 -29.241  48.208  1.00 76.44           N  
ATOM   4169  CE2 TRP A 306      54.800 -29.165  48.285  1.00 76.19           C  
ATOM   4170  CE3 TRP A 306      53.086 -27.452  48.177  1.00 70.02           C  
ATOM   4171  CZ2 TRP A 306      53.844 -30.169  48.493  1.00 75.49           C  
ATOM   4172  CZ3 TRP A 306      52.141 -28.448  48.377  1.00 71.43           C  
ATOM   4173  CH2 TRP A 306      52.522 -29.787  48.532  1.00 73.81           C  
ATOM   4174  H   TRP A 306      56.788 -25.428  50.077  1.00 75.03           H  
ATOM   4175  HA  TRP A 306      57.933 -25.487  47.482  1.00 72.75           H  
ATOM   4176  HB2 TRP A 306      55.044 -25.087  48.371  1.00 69.62           H  
ATOM   4177  HB3 TRP A 306      55.539 -25.395  46.689  1.00 69.62           H  
ATOM   4178  HD1 TRP A 306      57.722 -27.748  47.869  1.00 76.35           H  
ATOM   4179  HE1 TRP A 306      56.713 -30.087  48.293  1.00 76.44           H  
ATOM   4180  HE3 TRP A 306      52.782 -26.422  48.059  1.00 70.02           H  
ATOM   4181  HZ2 TRP A 306      54.133 -31.202  48.618  1.00 75.49           H  
ATOM   4182  HZ3 TRP A 306      51.094 -28.186  48.414  1.00 71.43           H  
ATOM   4183  HH2 TRP A 306      51.761 -30.537  48.686  1.00 73.81           H  
ATOM   4184  N   PHE A 307      56.933 -22.536  48.471  1.00 73.45           N  
ATOM   4185  CA  PHE A 307      56.843 -21.102  48.195  1.00 72.79           C  
ATOM   4186  C   PHE A 307      58.046 -20.297  48.716  1.00 79.75           C  
ATOM   4187  O   PHE A 307      57.982 -19.063  48.768  1.00 79.42           O  
ATOM   4188  CB  PHE A 307      55.508 -20.536  48.730  1.00 73.29           C  
ATOM   4189  CG  PHE A 307      54.299 -21.396  48.436  1.00 72.93           C  
ATOM   4190  CD1 PHE A 307      53.684 -21.359  47.189  1.00 73.91           C  
ATOM   4191  CD2 PHE A 307      53.786 -22.252  49.399  1.00 75.54           C  
ATOM   4192  CE1 PHE A 307      52.570 -22.157  46.918  1.00 73.28           C  
ATOM   4193  CE2 PHE A 307      52.675 -23.053  49.124  1.00 76.94           C  
ATOM   4194  CZ  PHE A 307      52.075 -23.002  47.886  1.00 72.88           C  
ATOM   4195  H   PHE A 307      56.827 -22.835  49.430  1.00 73.45           H  
ATOM   4196  HA  PHE A 307      56.868 -20.990  47.111  1.00 72.79           H  
ATOM   4197  HB2 PHE A 307      55.593 -20.427  49.811  1.00 73.29           H  
ATOM   4198  HB3 PHE A 307      55.348 -19.557  48.278  1.00 73.29           H  
ATOM   4199  HD1 PHE A 307      54.072 -20.706  46.421  1.00 73.91           H  
ATOM   4200  HD2 PHE A 307      54.251 -22.300  50.373  1.00 75.54           H  
ATOM   4201  HE1 PHE A 307      52.097 -22.111  45.948  1.00 73.28           H  
ATOM   4202  HE2 PHE A 307      52.286 -23.714  49.884  1.00 76.94           H  
ATOM   4203  HZ  PHE A 307      51.218 -23.624  47.674  1.00 72.88           H  
ATOM   4204  N   LYS A 308      59.150 -20.991  49.072  1.00 78.96           N  
ATOM   4205  CA  LYS A 308      60.386 -20.373  49.566  1.00 81.35           C  
ATOM   4206  C   LYS A 308      61.026 -19.477  48.503  1.00 84.79           C  
ATOM   4207  O   LYS A 308      61.376 -18.332  48.798  1.00 85.60           O  
ATOM   4208  CB  LYS A 308      61.416 -21.475  49.988  1.00  0.00           C  
ATOM   4209  CG  LYS A 308      62.697 -20.914  50.628  1.00  0.00           C  
ATOM   4210  CD  LYS A 308      63.572 -22.010  51.257  1.00  0.00           C  
ATOM   4211  CE  LYS A 308      64.107 -23.013  50.228  1.00  0.00           C  
ATOM   4212  NZ  LYS A 308      64.965 -24.026  50.865  1.00  0.00           N1+
ATOM   4213  H   LYS A 308      58.672 -21.444  49.839  1.00 78.96           H  
ATOM   4214  HA  LYS A 308      60.121 -19.762  50.429  1.00 81.35           H  
ATOM   4215  HB2 LYS A 308      61.694 -22.043  49.101  1.00  0.00           H  
ATOM   4216  HB3 LYS A 308      60.934 -22.138  50.708  1.00  0.00           H  
ATOM   4217  HG2 LYS A 308      62.417 -20.203  51.405  1.00  0.00           H  
ATOM   4218  HG3 LYS A 308      63.276 -20.403  49.859  1.00  0.00           H  
ATOM   4219  HD2 LYS A 308      62.976 -22.552  51.991  1.00  0.00           H  
ATOM   4220  HD3 LYS A 308      64.419 -21.537  51.753  1.00  0.00           H  
ATOM   4221  HE2 LYS A 308      64.690 -22.476  49.478  1.00  0.00           H  
ATOM   4222  HE3 LYS A 308      63.267 -23.512  49.747  1.00  0.00           H  
ATOM   4223  HZ1 LYS A 308      65.748 -23.570  51.313  1.00  0.00           H  
ATOM   4224  HZ2 LYS A 308      64.431 -24.534  51.555  1.00  0.00           H  
ATOM   4225  HZ3 LYS A 308      65.307 -24.667  50.163  1.00  0.00           H  
ATOM   4226  N   ASN A 309      61.141 -19.989  47.266  1.00 79.71           N  
ATOM   4227  CA  ASN A 309      61.706 -19.258  46.132  1.00 79.09           C  
ATOM   4228  C   ASN A 309      60.584 -18.985  45.130  1.00 79.08           C  
ATOM   4229  O   ASN A 309      60.645 -19.400  43.971  1.00 78.00           O  
ATOM   4230  CB  ASN A 309      62.880 -20.036  45.514  1.00 81.32           C  
ATOM   4231  CG  ASN A 309      63.909 -20.499  46.521  1.00107.43           C  
ATOM   4232  ND2 ASN A 309      64.387 -19.734  47.370  1.00102.35           N  
ATOM   4233  OD1 ASN A 309      64.263 -21.772  46.455  1.00100.65           O  
ATOM   4234  H   ASN A 309      60.819 -20.933  47.110  1.00 79.71           H  
ATOM   4235  HA  ASN A 309      62.118 -18.303  46.458  1.00 79.09           H  
ATOM   4236  HB2 ASN A 309      63.376 -19.390  44.790  1.00 81.32           H  
ATOM   4237  HB3 ASN A 309      62.480 -20.913  45.005  1.00 81.32           H  
ATOM   4238 HD21 ASN A 309      65.065 -20.078  48.035  1.00102.35           H  
ATOM   4239 HD22 ASN A 309      64.099 -18.766  47.397  1.00102.35           H  
ATOM   4240  N   MET A 310      59.530 -18.315  45.620  1.00 73.60           N  
ATOM   4241  CA  MET A 310      58.326 -17.958  44.867  1.00 70.58           C  
ATOM   4242  C   MET A 310      57.745 -16.647  45.460  1.00 73.94           C  
ATOM   4243  O   MET A 310      56.670 -16.677  46.069  1.00 72.47           O  
ATOM   4244  CB  MET A 310      57.317 -19.114  44.966  1.00 71.17           C  
ATOM   4245  CG  MET A 310      56.366 -19.205  43.816  1.00 72.45           C  
ATOM   4246  SD  MET A 310      55.371 -20.709  43.936  1.00 75.05           S  
ATOM   4247  CE  MET A 310      56.448 -21.862  43.164  1.00 72.86           C  
ATOM   4248  H   MET A 310      59.570 -18.033  46.589  1.00 73.60           H  
ATOM   4249  HA  MET A 310      58.554 -17.793  43.814  1.00 70.58           H  
ATOM   4250  HB2 MET A 310      56.736 -18.982  45.879  1.00 71.17           H  
ATOM   4251  HB3 MET A 310      57.874 -20.049  45.022  1.00 71.17           H  
ATOM   4252  HG2 MET A 310      56.931 -19.222  42.884  1.00 72.45           H  
ATOM   4253  HG3 MET A 310      55.707 -18.337  43.826  1.00 72.45           H  
ATOM   4254  HE1 MET A 310      56.646 -21.545  42.140  1.00 72.86           H  
ATOM   4255  HE2 MET A 310      57.386 -21.909  43.717  1.00 72.86           H  
ATOM   4256  HE3 MET A 310      55.981 -22.847  43.156  1.00 72.86           H  
ATOM   4257  N   PRO A 311      58.448 -15.490  45.341  1.00 71.35           N  
ATOM   4258  CA  PRO A 311      57.923 -14.260  45.961  1.00 71.33           C  
ATOM   4259  C   PRO A 311      56.940 -13.452  45.109  1.00 72.79           C  
ATOM   4260  O   PRO A 311      56.422 -12.438  45.580  1.00 72.61           O  
ATOM   4261  CB  PRO A 311      59.195 -13.467  46.275  1.00 75.43           C  
ATOM   4262  CG  PRO A 311      60.181 -13.904  45.236  1.00 79.89           C  
ATOM   4263  CD  PRO A 311      59.751 -15.240  44.684  1.00 73.91           C  
ATOM   4264  HA  PRO A 311      57.310 -14.498  46.830  1.00 71.33           H  
ATOM   4265  HB2 PRO A 311      59.008 -12.396  46.201  1.00 75.43           H  
ATOM   4266  HB3 PRO A 311      59.559 -13.704  47.275  1.00 75.43           H  
ATOM   4267  HG2 PRO A 311      61.170 -13.995  45.686  1.00 79.89           H  
ATOM   4268  HG3 PRO A 311      60.214 -13.169  44.431  1.00 79.89           H  
ATOM   4269  HD2 PRO A 311      60.471 -16.017  44.941  1.00 73.91           H  
ATOM   4270  HD3 PRO A 311      59.637 -15.194  43.601  1.00 73.91           H  
ATOM   4271  N   HIS A 312      56.686 -13.889  43.867  1.00 67.06           N  
ATOM   4272  CA  HIS A 312      55.809 -13.169  42.949  1.00 65.17           C  
ATOM   4273  C   HIS A 312      54.448 -13.827  42.729  1.00 66.24           C  
ATOM   4274  O   HIS A 312      53.655 -13.298  41.944  1.00 64.35           O  
ATOM   4275  CB  HIS A 312      56.524 -12.926  41.613  1.00 66.21           C  
ATOM   4276  CG  HIS A 312      57.792 -12.141  41.744  1.00 72.02           C  
ATOM   4277  ND1 HIS A 312      57.776 -10.777  41.968  1.00 74.83           N  
ATOM   4278  CD2 HIS A 312      59.078 -12.559  41.682  1.00 75.46           C  
ATOM   4279  CE1 HIS A 312      59.044 -10.410  42.039  1.00 76.61           C  
ATOM   4280  NE2 HIS A 312      59.865 -11.448  41.870  1.00 77.37           N  
ATOM   4281  H   HIS A 312      57.117 -14.748  43.555  1.00 67.06           H  
ATOM   4282  HA  HIS A 312      55.590 -12.215  43.429  1.00 65.17           H  
ATOM   4283  HB2 HIS A 312      55.848 -12.380  40.955  1.00 66.21           H  
ATOM   4284  HB3 HIS A 312      56.762 -13.893  41.169  1.00 66.21           H  
ATOM   4285  HD2 HIS A 312      59.420 -13.570  41.517  1.00 75.46           H  
ATOM   4286  HE2 HIS A 312      60.875 -11.422  41.879  1.00 77.37           H  
ATOM   4287  HE1 HIS A 312      59.374  -9.396  42.212  1.00 76.61           H  
ATOM   4288  N   LEU A 313      54.159 -14.951  43.434  1.00 62.15           N  
ATOM   4289  CA  LEU A 313      52.894 -15.683  43.304  1.00 59.65           C  
ATOM   4290  C   LEU A 313      51.685 -14.781  43.527  1.00 62.27           C  
ATOM   4291  O   LEU A 313      51.509 -14.239  44.612  1.00 63.62           O  
ATOM   4292  CB  LEU A 313      52.850 -16.944  44.189  1.00 59.88           C  
ATOM   4293  CG  LEU A 313      51.916 -18.062  43.703  1.00 62.97           C  
ATOM   4294  CD1 LEU A 313      52.475 -18.768  42.472  1.00 62.69           C  
ATOM   4295  CD2 LEU A 313      51.679 -19.082  44.783  1.00 66.07           C  
ATOM   4296  H   LEU A 313      54.851 -15.301  44.081  1.00 62.15           H  
ATOM   4297  HA  LEU A 313      52.842 -16.030  42.272  1.00 59.65           H  
ATOM   4298  HB2 LEU A 313      53.860 -17.351  44.244  1.00 59.88           H  
ATOM   4299  HB3 LEU A 313      52.524 -16.644  45.185  1.00 59.88           H  
ATOM   4300  HG  LEU A 313      50.972 -17.585  43.440  1.00 62.97           H  
ATOM   4301 HD11 LEU A 313      52.640 -18.039  41.679  1.00 62.69           H  
ATOM   4302 HD12 LEU A 313      53.420 -19.248  42.726  1.00 62.69           H  
ATOM   4303 HD13 LEU A 313      51.765 -19.521  42.131  1.00 62.69           H  
ATOM   4304 HD21 LEU A 313      52.623 -19.559  45.046  1.00 66.07           H  
ATOM   4305 HD22 LEU A 313      51.263 -18.590  45.662  1.00 66.07           H  
ATOM   4306 HD23 LEU A 313      50.979 -19.836  44.423  1.00 66.07           H  
ATOM   4307  N   LYS A 314      50.915 -14.564  42.452  1.00 56.11           N  
ATOM   4308  CA  LYS A 314      49.740 -13.699  42.381  1.00 54.71           C  
ATOM   4309  C   LYS A 314      48.430 -14.481  42.563  1.00 56.22           C  
ATOM   4310  O   LYS A 314      47.521 -13.981  43.223  1.00 56.14           O  
ATOM   4311  CB  LYS A 314      49.693 -12.965  41.005  1.00  0.00           C  
ATOM   4312  CG  LYS A 314      48.593 -11.892  40.914  1.00  0.00           C  
ATOM   4313  CD  LYS A 314      48.481 -11.243  39.526  1.00  0.00           C  
ATOM   4314  CE  LYS A 314      49.741 -10.471  39.111  1.00  0.00           C  
ATOM   4315  NZ  LYS A 314      49.559  -9.822  37.803  1.00  0.00           N1+
ATOM   4316  H   LYS A 314      50.862 -15.295  41.757  1.00 56.11           H  
ATOM   4317  HA  LYS A 314      49.829 -12.980  43.196  1.00 54.71           H  
ATOM   4318  HB2 LYS A 314      49.516 -13.706  40.226  1.00  0.00           H  
ATOM   4319  HB3 LYS A 314      50.657 -12.485  40.838  1.00  0.00           H  
ATOM   4320  HG2 LYS A 314      48.812 -11.112  41.643  1.00  0.00           H  
ATOM   4321  HG3 LYS A 314      47.637 -12.357  41.156  1.00  0.00           H  
ATOM   4322  HD2 LYS A 314      47.639 -10.552  39.535  1.00  0.00           H  
ATOM   4323  HD3 LYS A 314      48.300 -12.028  38.792  1.00  0.00           H  
ATOM   4324  HE2 LYS A 314      50.580 -11.164  39.052  1.00  0.00           H  
ATOM   4325  HE3 LYS A 314      49.953  -9.708  39.860  1.00  0.00           H  
ATOM   4326  HZ1 LYS A 314      49.362 -10.524  37.104  1.00  0.00           H  
ATOM   4327  HZ2 LYS A 314      48.788  -9.172  37.854  1.00  0.00           H  
ATOM   4328  HZ3 LYS A 314      50.403  -9.326  37.554  1.00  0.00           H  
ATOM   4329  N   VAL A 315      48.316 -15.679  41.952  1.00 50.36           N  
ATOM   4330  CA  VAL A 315      47.112 -16.520  42.009  1.00 48.45           C  
ATOM   4331  C   VAL A 315      47.460 -17.949  42.459  1.00 52.40           C  
ATOM   4332  O   VAL A 315      48.404 -18.546  41.936  1.00 52.71           O  
ATOM   4333  CB  VAL A 315      46.336 -16.499  40.653  1.00 50.45           C  
ATOM   4334  CG1 VAL A 315      45.165 -17.481  40.640  1.00 48.69           C  
ATOM   4335  CG2 VAL A 315      45.857 -15.092  40.304  1.00 50.22           C  
ATOM   4336  H   VAL A 315      49.107 -16.018  41.423  1.00 50.36           H  
ATOM   4337  HA  VAL A 315      46.442 -16.100  42.759  1.00 48.45           H  
ATOM   4338  HB  VAL A 315      47.043 -16.821  39.888  1.00 50.45           H  
ATOM   4339 HG11 VAL A 315      45.530 -18.485  40.858  1.00 48.69           H  
ATOM   4340 HG12 VAL A 315      44.436 -17.187  41.396  1.00 48.69           H  
ATOM   4341 HG13 VAL A 315      44.693 -17.471  39.657  1.00 48.69           H  
ATOM   4342 HG21 VAL A 315      45.148 -14.752  41.059  1.00 50.22           H  
ATOM   4343 HG22 VAL A 315      46.710 -14.414  40.276  1.00 50.22           H  
ATOM   4344 HG23 VAL A 315      45.371 -15.105  39.328  1.00 50.22           H  
ATOM   4345  N   LEU A 316      46.685 -18.495  43.412  1.00 48.27           N  
ATOM   4346  CA  LEU A 316      46.872 -19.852  43.924  1.00 48.33           C  
ATOM   4347  C   LEU A 316      45.532 -20.578  44.044  1.00 51.46           C  
ATOM   4348  O   LEU A 316      44.663 -20.161  44.812  1.00 50.78           O  
ATOM   4349  CB  LEU A 316      47.652 -19.837  45.263  1.00 49.92           C  
ATOM   4350  CG  LEU A 316      47.789 -21.142  46.065  1.00 54.93           C  
ATOM   4351  CD1 LEU A 316      48.580 -22.200  45.307  1.00 55.13           C  
ATOM   4352  CD2 LEU A 316      48.443 -20.876  47.393  1.00 58.78           C  
ATOM   4353  H   LEU A 316      45.934 -17.939  43.795  1.00 48.27           H  
ATOM   4354  HA  LEU A 316      47.477 -20.410  43.209  1.00 48.33           H  
ATOM   4355  HB2 LEU A 316      48.662 -19.493  45.040  1.00 49.92           H  
ATOM   4356  HB3 LEU A 316      47.157 -19.115  45.912  1.00 49.92           H  
ATOM   4357  HG  LEU A 316      46.782 -21.527  46.224  1.00 54.93           H  
ATOM   4358 HD11 LEU A 316      48.097 -22.399  44.350  1.00 55.13           H  
ATOM   4359 HD12 LEU A 316      49.594 -21.841  45.134  1.00 55.13           H  
ATOM   4360 HD13 LEU A 316      48.615 -23.118  45.894  1.00 55.13           H  
ATOM   4361 HD21 LEU A 316      49.450 -20.491  47.231  1.00 58.78           H  
ATOM   4362 HD22 LEU A 316      47.857 -20.141  47.946  1.00 58.78           H  
ATOM   4363 HD23 LEU A 316      48.496 -21.803  47.964  1.00 58.78           H  
ATOM   4364  N   ASP A 317      45.373 -21.659  43.270  1.00 47.99           N  
ATOM   4365  CA  ASP A 317      44.165 -22.475  43.249  1.00 47.47           C  
ATOM   4366  C   ASP A 317      44.366 -23.768  44.036  1.00 51.26           C  
ATOM   4367  O   ASP A 317      45.243 -24.565  43.702  1.00 51.36           O  
ATOM   4368  CB  ASP A 317      43.724 -22.761  41.801  1.00 48.71           C  
ATOM   4369  CG  ASP A 317      43.065 -21.580  41.116  1.00 63.96           C  
ATOM   4370  OD1 ASP A 317      43.785 -20.630  40.745  1.00 66.07           O  
ATOM   4371  OD2 ASP A 317      41.833 -21.613  40.933  1.00 70.16           O1-
ATOM   4372  H   ASP A 317      46.136 -21.925  42.664  1.00 47.99           H  
ATOM   4373  HA  ASP A 317      43.366 -21.915  43.735  1.00 47.47           H  
ATOM   4374  HB2 ASP A 317      43.015 -23.589  41.815  1.00 48.71           H  
ATOM   4375  HB3 ASP A 317      44.604 -23.046  41.224  1.00 48.71           H  
ATOM   4376  N   LEU A 318      43.579 -23.949  45.104  1.00 47.76           N  
ATOM   4377  CA  LEU A 318      43.644 -25.128  45.973  1.00 49.05           C  
ATOM   4378  C   LEU A 318      42.266 -25.755  46.210  1.00 52.71           C  
ATOM   4379  O   LEU A 318      42.083 -26.502  47.171  1.00 53.43           O  
ATOM   4380  CB  LEU A 318      44.330 -24.789  47.311  1.00 50.75           C  
ATOM   4381  CG  LEU A 318      45.842 -24.587  47.289  1.00 55.90           C  
ATOM   4382  CD1 LEU A 318      46.276 -23.727  48.447  1.00 56.93           C  
ATOM   4383  CD2 LEU A 318      46.580 -25.918  47.309  1.00 59.72           C  
ATOM   4384  H   LEU A 318      42.902 -23.232  45.323  1.00 47.76           H  
ATOM   4385  HA  LEU A 318      44.247 -25.872  45.453  1.00 49.05           H  
ATOM   4386  HB2 LEU A 318      43.882 -23.869  47.685  1.00 50.75           H  
ATOM   4387  HB3 LEU A 318      44.118 -25.604  48.003  1.00 50.75           H  
ATOM   4388  HG  LEU A 318      46.097 -24.078  46.359  1.00 55.90           H  
ATOM   4389 HD11 LEU A 318      45.763 -22.767  48.399  1.00 56.93           H  
ATOM   4390 HD12 LEU A 318      46.027 -24.226  49.384  1.00 56.93           H  
ATOM   4391 HD13 LEU A 318      47.353 -23.566  48.397  1.00 56.93           H  
ATOM   4392 HD21 LEU A 318      46.344 -26.451  48.230  1.00 59.72           H  
ATOM   4393 HD22 LEU A 318      46.271 -26.518  46.453  1.00 59.72           H  
ATOM   4394 HD23 LEU A 318      47.654 -25.739  47.258  1.00 59.72           H  
ATOM   4395  N   GLU A 319      41.323 -25.501  45.290  1.00 48.49           N  
ATOM   4396  CA  GLU A 319      39.963 -26.041  45.358  1.00 48.13           C  
ATOM   4397  C   GLU A 319      39.892 -27.551  45.089  1.00 52.45           C  
ATOM   4398  O   GLU A 319      40.747 -28.090  44.392  1.00 52.44           O  
ATOM   4399  CB  GLU A 319      38.987 -25.264  44.451  1.00 47.48           C  
ATOM   4400  CG  GLU A 319      39.382 -25.194  42.989  1.00 54.97           C  
ATOM   4401  CD  GLU A 319      40.102 -23.925  42.587  1.00 75.21           C  
ATOM   4402  OE1 GLU A 319      40.965 -23.456  43.362  1.00 65.69           O  
ATOM   4403  OE2 GLU A 319      39.829 -23.419  41.476  1.00 71.52           O1-
ATOM   4404  H   GLU A 319      41.563 -24.906  44.510  1.00 48.49           H  
ATOM   4405  HA  GLU A 319      39.645 -25.899  46.391  1.00 48.13           H  
ATOM   4406  HB2 GLU A 319      38.011 -25.746  44.514  1.00 47.48           H  
ATOM   4407  HB3 GLU A 319      38.914 -24.245  44.830  1.00 47.48           H  
ATOM   4408  HG2 GLU A 319      38.476 -25.275  42.389  1.00 54.97           H  
ATOM   4409  HG3 GLU A 319      40.037 -26.038  42.774  1.00 54.97           H  
ATOM   4410  N   PHE A 320      38.860 -28.214  45.646  1.00 48.83           N  
ATOM   4411  CA  PHE A 320      38.577 -29.652  45.528  1.00 49.34           C  
ATOM   4412  C   PHE A 320      39.710 -30.514  46.098  1.00 53.66           C  
ATOM   4413  O   PHE A 320      40.209 -31.421  45.431  1.00 53.69           O  
ATOM   4414  CB  PHE A 320      38.186 -30.063  44.089  1.00 50.13           C  
ATOM   4415  CG  PHE A 320      37.073 -29.240  43.481  1.00 49.91           C  
ATOM   4416  CD1 PHE A 320      35.743 -29.569  43.701  1.00 53.05           C  
ATOM   4417  CD2 PHE A 320      37.357 -28.140  42.682  1.00 50.32           C  
ATOM   4418  CE1 PHE A 320      34.715 -28.800  43.148  1.00 52.36           C  
ATOM   4419  CE2 PHE A 320      36.331 -27.372  42.131  1.00 51.55           C  
ATOM   4420  CZ  PHE A 320      35.016 -27.712  42.361  1.00 49.63           C  
ATOM   4421  H   PHE A 320      38.216 -27.668  46.200  1.00 48.83           H  
ATOM   4422  HA  PHE A 320      37.700 -29.846  46.146  1.00 49.34           H  
ATOM   4423  HB2 PHE A 320      39.067 -29.964  43.456  1.00 50.13           H  
ATOM   4424  HB3 PHE A 320      37.867 -31.105  44.108  1.00 50.13           H  
ATOM   4425  HD1 PHE A 320      35.499 -30.429  44.307  1.00 53.05           H  
ATOM   4426  HD2 PHE A 320      38.385 -27.876  42.485  1.00 50.32           H  
ATOM   4427  HE1 PHE A 320      33.684 -29.060  43.338  1.00 52.36           H  
ATOM   4428  HE2 PHE A 320      36.568 -26.511  41.524  1.00 51.55           H  
ATOM   4429  HZ  PHE A 320      34.222 -27.125  41.924  1.00 49.63           H  
ATOM   4430  N   ASN A 321      40.101 -30.219  47.351  1.00 50.33           N  
ATOM   4431  CA  ASN A 321      41.130 -30.934  48.108  1.00 51.58           C  
ATOM   4432  C   ASN A 321      40.580 -31.255  49.515  1.00 57.51           C  
ATOM   4433  O   ASN A 321      39.368 -31.191  49.708  1.00 57.25           O  
ATOM   4434  CB  ASN A 321      42.422 -30.107  48.161  1.00 49.33           C  
ATOM   4435  CG  ASN A 321      43.172 -30.041  46.852  1.00 58.10           C  
ATOM   4436  OD1 ASN A 321      43.624 -31.055  46.314  1.00 52.60           O  
ATOM   4437  ND2 ASN A 321      43.376 -28.838  46.335  1.00 43.83           N  
ATOM   4438  H   ASN A 321      39.647 -29.440  47.807  1.00 50.33           H  
ATOM   4439  HA  ASN A 321      41.379 -31.874  47.616  1.00 51.58           H  
ATOM   4440  HB2 ASN A 321      43.080 -30.549  48.909  1.00 49.33           H  
ATOM   4441  HB3 ASN A 321      42.165 -29.090  48.459  1.00 49.33           H  
ATOM   4442 HD21 ASN A 321      43.911 -28.738  45.484  1.00 43.83           H  
ATOM   4443 HD22 ASN A 321      42.997 -28.021  46.792  1.00 43.83           H  
ATOM   4444  N   TYR A 322      41.443 -31.599  50.487  1.00 56.07           N  
ATOM   4445  CA  TYR A 322      41.009 -31.915  51.855  1.00 58.04           C  
ATOM   4446  C   TYR A 322      41.831 -31.066  52.838  1.00 64.09           C  
ATOM   4447  O   TYR A 322      42.405 -31.587  53.802  1.00 66.25           O  
ATOM   4448  CB  TYR A 322      41.166 -33.427  52.135  1.00 61.05           C  
ATOM   4449  CG  TYR A 322      40.509 -34.335  51.115  1.00 61.01           C  
ATOM   4450  CD1 TYR A 322      39.179 -34.725  51.252  1.00 62.59           C  
ATOM   4451  CD2 TYR A 322      41.229 -34.841  50.036  1.00 61.17           C  
ATOM   4452  CE1 TYR A 322      38.577 -35.580  50.329  1.00 62.53           C  
ATOM   4453  CE2 TYR A 322      40.636 -35.690  49.104  1.00 61.70           C  
ATOM   4454  CZ  TYR A 322      39.310 -36.058  49.254  1.00 68.82           C  
ATOM   4455  OH  TYR A 322      38.732 -36.895  48.331  1.00 70.13           O  
ATOM   4456  H   TYR A 322      42.428 -31.642  50.268  1.00 56.07           H  
ATOM   4457  HA  TYR A 322      39.953 -31.676  51.980  1.00 58.04           H  
ATOM   4458  HB2 TYR A 322      42.231 -33.658  52.159  1.00 61.05           H  
ATOM   4459  HB3 TYR A 322      40.727 -33.639  53.110  1.00 61.05           H  
ATOM   4460  HD1 TYR A 322      38.603 -34.358  52.089  1.00 62.59           H  
ATOM   4461  HD2 TYR A 322      42.268 -34.570  49.919  1.00 61.17           H  
ATOM   4462  HE1 TYR A 322      37.543 -35.869  50.451  1.00 62.53           H  
ATOM   4463  HE2 TYR A 322      41.209 -36.060  48.267  1.00 61.70           H  
ATOM   4464  HH  TYR A 322      37.811 -37.108  48.497  1.00 70.13           H  
ATOM   4465  N   LEU A 323      41.870 -29.743  52.582  1.00 59.84           N  
ATOM   4466  CA  LEU A 323      42.683 -28.777  53.319  1.00 61.04           C  
ATOM   4467  C   LEU A 323      41.979 -28.021  54.464  1.00 68.17           C  
ATOM   4468  O   LEU A 323      42.467 -26.953  54.855  1.00 68.16           O  
ATOM   4469  CB  LEU A 323      43.316 -27.775  52.339  1.00 58.94           C  
ATOM   4470  CG  LEU A 323      44.136 -28.382  51.205  1.00 62.74           C  
ATOM   4471  CD1 LEU A 323      44.276 -27.406  50.053  1.00 60.37           C  
ATOM   4472  CD2 LEU A 323      45.478 -28.910  51.707  1.00 67.17           C  
ATOM   4473  H   LEU A 323      41.297 -29.394  51.827  1.00 59.84           H  
ATOM   4474  HA  LEU A 323      43.439 -29.382  53.820  1.00 61.04           H  
ATOM   4475  HB2 LEU A 323      42.512 -27.189  51.894  1.00 58.94           H  
ATOM   4476  HB3 LEU A 323      43.971 -27.117  52.910  1.00 58.94           H  
ATOM   4477  HG  LEU A 323      43.597 -29.246  50.817  1.00 62.74           H  
ATOM   4478 HD11 LEU A 323      43.286 -27.120  49.697  1.00 60.37           H  
ATOM   4479 HD12 LEU A 323      44.811 -26.519  50.391  1.00 60.37           H  
ATOM   4480 HD13 LEU A 323      44.831 -27.878  49.242  1.00 60.37           H  
ATOM   4481 HD21 LEU A 323      46.065 -28.085  52.110  1.00 67.17           H  
ATOM   4482 HD22 LEU A 323      45.308 -29.650  52.489  1.00 67.17           H  
ATOM   4483 HD23 LEU A 323      46.019 -29.372  50.881  1.00 67.17           H  
ATOM   4484  N   VAL A 324      40.901 -28.593  55.056  1.00 66.52           N  
ATOM   4485  CA  VAL A 324      40.217 -27.955  56.190  1.00 67.96           C  
ATOM   4486  C   VAL A 324      41.228 -27.693  57.337  1.00 75.40           C  
ATOM   4487  O   VAL A 324      41.327 -26.555  57.803  1.00 75.18           O  
ATOM   4488  CB  VAL A 324      38.924 -28.699  56.635  1.00 72.84           C  
ATOM   4489  CG1 VAL A 324      38.516 -28.331  58.061  1.00 74.31           C  
ATOM   4490  CG2 VAL A 324      37.778 -28.414  55.670  1.00 70.30           C  
ATOM   4491  H   VAL A 324      40.560 -29.478  54.709  1.00 66.52           H  
ATOM   4492  HA  VAL A 324      39.843 -26.986  55.859  1.00 67.96           H  
ATOM   4493  HB  VAL A 324      39.145 -29.766  56.618  1.00 72.84           H  
ATOM   4494 HG11 VAL A 324      39.335 -28.559  58.743  1.00 74.31           H  
ATOM   4495 HG12 VAL A 324      38.288 -27.266  58.110  1.00 74.31           H  
ATOM   4496 HG13 VAL A 324      37.635 -28.905  58.346  1.00 74.31           H  
ATOM   4497 HG21 VAL A 324      37.550 -27.348  55.681  1.00 70.30           H  
ATOM   4498 HG22 VAL A 324      38.068 -28.713  54.663  1.00 70.30           H  
ATOM   4499 HG23 VAL A 324      36.896 -28.977  55.976  1.00 70.30           H  
ATOM   4500  N   GLY A 325      42.016 -28.715  57.692  1.00 74.59           N  
ATOM   4501  CA  GLY A 325      43.062 -28.630  58.711  1.00 77.27           C  
ATOM   4502  C   GLY A 325      44.115 -27.583  58.397  1.00 81.60           C  
ATOM   4503  O   GLY A 325      44.595 -26.893  59.301  1.00 83.23           O  
ATOM   4504  H   GLY A 325      41.880 -29.601  57.227  1.00 74.59           H  
ATOM   4505  HA2 GLY A 325      42.598 -28.380  59.665  1.00 77.27           H  
ATOM   4506  HA3 GLY A 325      43.551 -29.601  58.788  1.00 77.27           H  
ATOM   4507  N   GLU A 326      44.458 -27.442  57.099  1.00 76.22           N  
ATOM   4508  CA  GLU A 326      45.419 -26.457  56.601  1.00 75.02           C  
ATOM   4509  C   GLU A 326      44.881 -25.028  56.698  1.00 77.54           C  
ATOM   4510  O   GLU A 326      45.665 -24.102  56.905  1.00 77.36           O  
ATOM   4511  CB  GLU A 326      45.839 -26.774  55.159  1.00 74.46           C  
ATOM   4512  CG  GLU A 326      47.012 -27.736  55.059  1.00 86.25           C  
ATOM   4513  CD  GLU A 326      48.340 -27.275  55.635  1.00106.50           C  
ATOM   4514  OE1 GLU A 326      48.662 -26.069  55.526  1.00102.57           O  
ATOM   4515  OE2 GLU A 326      49.074 -28.134  56.175  1.00100.31           O1-
ATOM   4516  H   GLU A 326      44.022 -28.057  56.427  1.00 76.22           H  
ATOM   4517  HA  GLU A 326      46.298 -26.522  57.242  1.00 75.02           H  
ATOM   4518  HB2 GLU A 326      44.987 -27.216  54.642  1.00 74.46           H  
ATOM   4519  HB3 GLU A 326      46.117 -25.841  54.669  1.00 74.46           H  
ATOM   4520  HG2 GLU A 326      47.170 -27.951  54.002  1.00 86.25           H  
ATOM   4521  HG3 GLU A 326      46.730 -28.652  55.578  1.00 86.25           H  
ATOM   4522  N   ILE A 327      43.551 -24.850  56.547  1.00 72.73           N  
ATOM   4523  CA  ILE A 327      42.888 -23.544  56.649  1.00 71.42           C  
ATOM   4524  C   ILE A 327      42.920 -23.066  58.118  1.00 78.30           C  
ATOM   4525  O   ILE A 327      43.081 -21.871  58.370  1.00 78.13           O  
ATOM   4526  CB  ILE A 327      41.460 -23.581  56.019  1.00 72.25           C  
ATOM   4527  CG1 ILE A 327      41.537 -23.805  54.489  1.00 69.98           C  
ATOM   4528  CG2 ILE A 327      40.656 -22.309  56.329  1.00 72.35           C  
ATOM   4529  CD1 ILE A 327      40.329 -24.530  53.867  1.00 75.03           C  
ATOM   4530  H   ILE A 327      42.980 -25.661  56.353  1.00 72.73           H  
ATOM   4531  HA  ILE A 327      43.431 -22.803  56.063  1.00 71.42           H  
ATOM   4532  HB  ILE A 327      40.936 -24.421  56.474  1.00 72.25           H  
ATOM   4533 HG12 ILE A 327      41.627 -22.830  54.010  1.00 69.98           H  
ATOM   4534 HG13 ILE A 327      42.429 -24.396  54.280  1.00 69.98           H  
ATOM   4535 HG21 ILE A 327      40.589 -22.175  57.409  1.00 72.35           H  
ATOM   4536 HG22 ILE A 327      41.155 -21.447  55.886  1.00 72.35           H  
ATOM   4537 HG23 ILE A 327      39.653 -22.402  55.912  1.00 72.35           H  
ATOM   4538 HD11 ILE A 327      40.235 -25.522  54.308  1.00 75.03           H  
ATOM   4539 HD12 ILE A 327      39.422 -23.958  54.062  1.00 75.03           H  
ATOM   4540 HD13 ILE A 327      40.476 -24.623  52.791  1.00 75.03           H  
ATOM   4541  N   ALA A 328      42.819 -24.016  59.074  1.00 77.33           N  
ATOM   4542  CA  ALA A 328      42.851 -23.761  60.517  1.00 80.09           C  
ATOM   4543  C   ALA A 328      44.250 -23.367  61.003  1.00 86.40           C  
ATOM   4544  O   ALA A 328      44.368 -22.580  61.942  1.00 87.87           O  
ATOM   4545  CB  ALA A 328      42.368 -24.990  61.271  1.00 82.69           C  
ATOM   4546  H   ALA A 328      42.714 -24.974  58.771  1.00 77.33           H  
ATOM   4547  HA  ALA A 328      42.186 -22.920  60.716  1.00 80.09           H  
ATOM   4548  HB1 ALA A 328      41.359 -25.243  60.945  1.00 82.69           H  
ATOM   4549  HB2 ALA A 328      43.037 -25.827  61.068  1.00 82.69           H  
ATOM   4550  HB3 ALA A 328      42.362 -24.781  62.341  1.00 82.69           H  
ATOM   4551  N   SER A 329      45.301 -23.933  60.376  1.00 82.97           N  
ATOM   4552  CA  SER A 329      46.706 -23.693  60.708  1.00 84.75           C  
ATOM   4553  C   SER A 329      47.575 -23.874  59.461  1.00 87.28           C  
ATOM   4554  O   SER A 329      47.948 -25.001  59.112  1.00 87.51           O  
ATOM   4555  CB  SER A 329      47.156 -24.640  61.816  1.00 92.70           C  
ATOM   4556  OG  SER A 329      46.947 -25.991  61.436  1.00103.14           O  
ATOM   4557  H   SER A 329      45.103 -24.572  59.619  1.00 82.97           H  
ATOM   4558  HA  SER A 329      46.816 -22.669  61.065  1.00 84.75           H  
ATOM   4559  HB2 SER A 329      46.585 -24.430  62.720  1.00 92.70           H  
ATOM   4560  HB3 SER A 329      48.217 -24.483  62.012  1.00 92.70           H  
ATOM   4561  HG  SER A 329      47.463 -26.153  60.643  1.00103.14           H  
ATOM   4562  N   GLY A 330      47.856 -22.765  58.785  1.00 81.92           N  
ATOM   4563  CA  GLY A 330      48.635 -22.768  57.555  1.00 79.81           C  
ATOM   4564  C   GLY A 330      49.929 -21.994  57.632  1.00 83.42           C  
ATOM   4565  O   GLY A 330      49.915 -20.761  57.691  1.00 82.27           O  
ATOM   4566  H   GLY A 330      47.515 -21.883  59.139  1.00 81.92           H  
ATOM   4567  HA2 GLY A 330      48.871 -23.802  57.304  1.00 79.81           H  
ATOM   4568  HA3 GLY A 330      48.024 -22.333  56.764  1.00 79.81           H  
ATOM   4569  N   ALA A 331      51.056 -22.724  57.607  1.00 80.77           N  
ATOM   4570  CA  ALA A 331      52.403 -22.152  57.635  1.00 81.27           C  
ATOM   4571  C   ALA A 331      52.747 -21.527  56.280  1.00 80.94           C  
ATOM   4572  O   ALA A 331      53.541 -20.589  56.226  1.00 80.75           O  
ATOM   4573  CB  ALA A 331      53.418 -23.225  57.993  1.00 84.20           C  
ATOM   4574  H   ALA A 331      50.969 -23.729  57.566  1.00 80.77           H  
ATOM   4575  HA  ALA A 331      52.435 -21.370  58.394  1.00 81.27           H  
ATOM   4576  HB1 ALA A 331      53.172 -23.647  58.968  1.00 84.20           H  
ATOM   4577  HB2 ALA A 331      53.395 -24.013  57.240  1.00 84.20           H  
ATOM   4578  HB3 ALA A 331      54.415 -22.785  58.028  1.00 84.20           H  
ATOM   4579  N   PHE A 332      52.127 -22.038  55.196  1.00 74.30           N  
ATOM   4580  CA  PHE A 332      52.312 -21.570  53.821  1.00 71.74           C  
ATOM   4581  C   PHE A 332      51.772 -20.147  53.597  1.00 74.28           C  
ATOM   4582  O   PHE A 332      52.208 -19.476  52.665  1.00 72.79           O  
ATOM   4583  CB  PHE A 332      51.682 -22.569  52.826  1.00 71.53           C  
ATOM   4584  CG  PHE A 332      50.178 -22.495  52.685  1.00 71.34           C  
ATOM   4585  CD1 PHE A 332      49.344 -23.012  53.669  1.00 75.19           C  
ATOM   4586  CD2 PHE A 332      49.595 -21.926  51.557  1.00 71.03           C  
ATOM   4587  CE1 PHE A 332      47.955 -22.936  53.541  1.00 74.67           C  
ATOM   4588  CE2 PHE A 332      48.205 -21.855  51.427  1.00 72.24           C  
ATOM   4589  CZ  PHE A 332      47.395 -22.358  52.420  1.00 71.34           C  
ATOM   4590  H   PHE A 332      51.485 -22.803  55.345  1.00 74.30           H  
ATOM   4591  HA  PHE A 332      53.386 -21.520  53.640  1.00 71.74           H  
ATOM   4592  HB2 PHE A 332      52.120 -22.385  51.845  1.00 71.53           H  
ATOM   4593  HB3 PHE A 332      51.938 -23.576  53.155  1.00 71.53           H  
ATOM   4594  HD1 PHE A 332      49.775 -23.478  54.543  1.00 75.19           H  
ATOM   4595  HD2 PHE A 332      50.225 -21.534  50.772  1.00 71.03           H  
ATOM   4596  HE1 PHE A 332      47.319 -23.330  54.320  1.00 74.67           H  
ATOM   4597  HE2 PHE A 332      47.767 -21.406  50.548  1.00 72.24           H  
ATOM   4598  HZ  PHE A 332      46.321 -22.300  52.322  1.00 71.34           H  
ATOM   4599  N   LEU A 333      50.817 -19.702  54.441  1.00 71.42           N  
ATOM   4600  CA  LEU A 333      50.177 -18.381  54.367  1.00 70.54           C  
ATOM   4601  C   LEU A 333      51.139 -17.212  54.629  1.00 75.54           C  
ATOM   4602  O   LEU A 333      50.928 -16.119  54.101  1.00 74.47           O  
ATOM   4603  CB  LEU A 333      48.954 -18.310  55.298  1.00 71.09           C  
ATOM   4604  CG  LEU A 333      47.794 -19.269  54.978  1.00 74.68           C  
ATOM   4605  CD1 LEU A 333      46.993 -19.584  56.218  1.00 76.76           C  
ATOM   4606  CD2 LEU A 333      46.886 -18.717  53.890  1.00 73.52           C  
ATOM   4607  H   LEU A 333      50.520 -20.324  55.179  1.00 71.42           H  
ATOM   4608  HA  LEU A 333      49.844 -18.266  53.336  1.00 70.54           H  
ATOM   4609  HB2 LEU A 333      49.295 -18.528  56.310  1.00 71.09           H  
ATOM   4610  HB3 LEU A 333      48.564 -17.293  55.257  1.00 71.09           H  
ATOM   4611  HG  LEU A 333      48.238 -20.192  54.605  1.00 74.68           H  
ATOM   4612 HD11 LEU A 333      47.650 -20.012  56.976  1.00 76.76           H  
ATOM   4613 HD12 LEU A 333      46.543 -18.669  56.602  1.00 76.76           H  
ATOM   4614 HD13 LEU A 333      46.208 -20.299  55.972  1.00 76.76           H  
ATOM   4615 HD21 LEU A 333      46.427 -17.791  54.235  1.00 73.52           H  
ATOM   4616 HD22 LEU A 333      47.473 -18.519  52.993  1.00 73.52           H  
ATOM   4617 HD23 LEU A 333      46.108 -19.445  53.662  1.00 73.52           H  
ATOM   4618  N   THR A 334      52.200 -17.452  55.423  1.00 73.82           N  
ATOM   4619  CA  THR A 334      53.236 -16.462  55.751  1.00 75.06           C  
ATOM   4620  C   THR A 334      54.248 -16.334  54.603  1.00 77.07           C  
ATOM   4621  O   THR A 334      55.045 -15.393  54.585  1.00 77.53           O  
ATOM   4622  CB  THR A 334      53.947 -16.835  57.061  1.00 84.65           C  
ATOM   4623  OG1 THR A 334      54.519 -18.137  56.932  1.00 83.50           O  
ATOM   4624  CG2 THR A 334      53.027 -16.778  58.273  1.00 84.49           C  
ATOM   4625  H   THR A 334      52.290 -18.376  55.821  1.00 73.82           H  
ATOM   4626  HA  THR A 334      52.752 -15.495  55.888  1.00 75.06           H  
ATOM   4627  HB  THR A 334      54.728 -16.095  57.233  1.00 84.65           H  
ATOM   4628 HG21 THR A 334      52.604 -15.777  58.361  1.00 84.49           H  
ATOM   4629 HG22 THR A 334      52.222 -17.503  58.153  1.00 84.49           H  
ATOM   4630 HG23 THR A 334      53.596 -17.013  59.173  1.00 84.49           H  
ATOM   4631  HG1 THR A 334      53.801 -18.756  56.782  1.00 83.50           H  
ATOM   4632  N   MET A 335      54.210 -17.293  53.656  1.00 71.23           N  
ATOM   4633  CA  MET A 335      55.093 -17.378  52.492  1.00 69.94           C  
ATOM   4634  C   MET A 335      54.507 -16.692  51.255  1.00 70.65           C  
ATOM   4635  O   MET A 335      55.171 -16.647  50.218  1.00 69.92           O  
ATOM   4636  CB  MET A 335      55.409 -18.855  52.166  1.00 72.16           C  
ATOM   4637  CG  MET A 335      55.917 -19.667  53.349  1.00 78.24           C  
ATOM   4638  SD  MET A 335      57.511 -19.110  53.983  1.00 85.34           S  
ATOM   4639  CE  MET A 335      58.597 -19.853  52.813  1.00 81.93           C  
ATOM   4640  H   MET A 335      53.512 -18.015  53.759  1.00 71.23           H  
ATOM   4641  HA  MET A 335      56.010 -16.850  52.754  1.00 69.94           H  
ATOM   4642  HB2 MET A 335      56.170 -18.876  51.386  1.00 72.16           H  
ATOM   4643  HB3 MET A 335      54.497 -19.325  51.797  1.00 72.16           H  
ATOM   4644  HG2 MET A 335      56.016 -20.706  53.035  1.00 78.24           H  
ATOM   4645  HG3 MET A 335      55.184 -19.598  54.153  1.00 78.24           H  
ATOM   4646  HE1 MET A 335      58.469 -20.935  52.835  1.00 81.93           H  
ATOM   4647  HE2 MET A 335      58.366 -19.480  51.815  1.00 81.93           H  
ATOM   4648  HE3 MET A 335      59.628 -19.604  53.065  1.00 81.93           H  
ATOM   4649  N   LEU A 336      53.270 -16.162  51.356  1.00 65.55           N  
ATOM   4650  CA  LEU A 336      52.571 -15.525  50.230  1.00 62.72           C  
ATOM   4651  C   LEU A 336      52.221 -14.031  50.478  1.00 66.84           C  
ATOM   4652  O   LEU A 336      51.039 -13.697  50.625  1.00 66.02           O  
ATOM   4653  CB  LEU A 336      51.315 -16.342  49.836  1.00 60.38           C  
ATOM   4654  CG  LEU A 336      51.462 -17.867  49.736  1.00 64.34           C  
ATOM   4655  CD1 LEU A 336      50.140 -18.562  49.964  1.00 63.35           C  
ATOM   4656  CD2 LEU A 336      52.069 -18.284  48.424  1.00 64.97           C  
ATOM   4657  H   LEU A 336      52.801 -16.205  52.249  1.00 65.55           H  
ATOM   4658  HA  LEU A 336      53.270 -15.526  49.393  1.00 62.72           H  
ATOM   4659  HB2 LEU A 336      50.546 -16.137  50.580  1.00 60.38           H  
ATOM   4660  HB3 LEU A 336      50.984 -15.982  48.862  1.00 60.38           H  
ATOM   4661  HG  LEU A 336      52.146 -18.176  50.527  1.00 64.34           H  
ATOM   4662 HD11 LEU A 336      49.743 -18.276  50.938  1.00 63.35           H  
ATOM   4663 HD12 LEU A 336      49.437 -18.269  49.185  1.00 63.35           H  
ATOM   4664 HD13 LEU A 336      50.287 -19.642  49.934  1.00 63.35           H  
ATOM   4665 HD21 LEU A 336      51.409 -17.990  47.608  1.00 64.97           H  
ATOM   4666 HD22 LEU A 336      53.037 -17.799  48.301  1.00 64.97           H  
ATOM   4667 HD23 LEU A 336      52.201 -19.366  48.412  1.00 64.97           H  
ATOM   4668  N   PRO A 337      53.212 -13.105  50.502  1.00 64.04           N  
ATOM   4669  CA  PRO A 337      52.877 -11.691  50.733  1.00 64.44           C  
ATOM   4670  C   PRO A 337      52.388 -10.943  49.489  1.00 66.69           C  
ATOM   4671  O   PRO A 337      51.781  -9.884  49.636  1.00 66.66           O  
ATOM   4672  CB  PRO A 337      54.184 -11.093  51.279  1.00 68.75           C  
ATOM   4673  CG  PRO A 337      55.200 -12.221  51.267  1.00 73.27           C  
ATOM   4674  CD  PRO A 337      54.669 -13.273  50.361  1.00 66.58           C  
ATOM   4675  HA  PRO A 337      52.033 -11.598  51.416  1.00 64.44           H  
ATOM   4676  HB2 PRO A 337      54.520 -10.274  50.643  1.00 68.75           H  
ATOM   4677  HB3 PRO A 337      54.037 -10.727  52.295  1.00 68.75           H  
ATOM   4678  HG2 PRO A 337      55.327 -12.622  52.273  1.00 73.27           H  
ATOM   4679  HG3 PRO A 337      56.159 -11.858  50.897  1.00 73.27           H  
ATOM   4680  HD2 PRO A 337      54.984 -14.266  50.682  1.00 66.58           H  
ATOM   4681  HD3 PRO A 337      54.988 -13.105  49.332  1.00 66.58           H  
ATOM   4682  N   ARG A 338      52.657 -11.476  48.280  1.00 61.85           N  
ATOM   4683  CA  ARG A 338      52.266 -10.856  47.008  1.00 60.62           C  
ATOM   4684  C   ARG A 338      51.047 -11.535  46.345  1.00 62.08           C  
ATOM   4685  O   ARG A 338      50.683 -11.175  45.220  1.00 59.98           O  
ATOM   4686  CB  ARG A 338      53.466 -10.837  46.044  1.00  0.00           C  
ATOM   4687  CG  ARG A 338      54.676 -10.016  46.529  1.00  0.00           C  
ATOM   4688  CD  ARG A 338      54.361  -8.571  46.948  1.00  0.00           C  
ATOM   4689  NE  ARG A 338      53.659  -7.824  45.895  1.00  0.00           N  
ATOM   4690  CZ  ARG A 338      52.991  -6.670  46.072  1.00  0.00           C  
ATOM   4691  NH1 ARG A 338      52.368  -6.112  45.026  1.00  0.00           N  
ATOM   4692  NH2 ARG A 338      52.933  -6.067  47.271  1.00  0.00           N1+
ATOM   4693  H   ARG A 338      52.900 -12.447  48.135  1.00 61.85           H  
ATOM   4694  HA  ARG A 338      51.958  -9.836  47.235  1.00 60.62           H  
ATOM   4695  HB2 ARG A 338      53.794 -11.862  45.862  1.00  0.00           H  
ATOM   4696  HB3 ARG A 338      53.135 -10.427  45.089  1.00  0.00           H  
ATOM   4697  HG2 ARG A 338      55.130 -10.526  47.380  1.00  0.00           H  
ATOM   4698  HG3 ARG A 338      55.414  -9.991  45.727  1.00  0.00           H  
ATOM   4699  HD2 ARG A 338      53.752  -8.585  47.850  1.00  0.00           H  
ATOM   4700  HD3 ARG A 338      55.297  -8.062  47.177  1.00  0.00           H  
ATOM   4701  HE  ARG A 338      53.670  -8.230  44.969  1.00  0.00           H  
ATOM   4702 HH11 ARG A 338      51.865  -5.244  45.141  1.00  0.00           H  
ATOM   4703 HH12 ARG A 338      52.403  -6.559  44.120  1.00  0.00           H  
ATOM   4704 HH21 ARG A 338      53.396  -6.481  48.067  1.00  0.00           H  
ATOM   4705 HH22 ARG A 338      52.425  -5.200  47.376  1.00  0.00           H  
ATOM   4706  N   LEU A 339      50.403 -12.489  47.054  1.00 58.65           N  
ATOM   4707  CA  LEU A 339      49.225 -13.212  46.562  1.00 56.36           C  
ATOM   4708  C   LEU A 339      47.976 -12.343  46.556  1.00 59.69           C  
ATOM   4709  O   LEU A 339      47.655 -11.728  47.567  1.00 60.58           O  
ATOM   4710  CB  LEU A 339      48.989 -14.512  47.351  1.00 56.28           C  
ATOM   4711  CG  LEU A 339      48.155 -15.576  46.630  1.00 58.71           C
[truncated: 1,733,680 more chars]
