# Supplementary material for: Discovery of Novel Isoxazole-Based Small-Molecule Toll-Like Receptor 8 Antagonists
Source: J Med Chem. 2025 Feb 14;68(4):4888–907. doi: 10.1021/acs.jmedchem.4c03148 (PMC12613816; doi:10.1021/acs.jmedchem.4c03148)
Supplement: Supplementary file 4 [file jm4c03148_si_004.csv]

smiles_table
Compound	SMILES	hTLR8-HEK293, IC50 [µM] (95% CI)	hTLR7-HEK293, IC50 [µM]	TNF release THP-1, IC50 [µM] (95% CI)	TNF release PBMCs, IC50 [µM] (95% CI)	THP-1 Dual cells, IC50 [µM] (95% CI)
1	c1(ccc(cc1)OCc2c(onc2C)C)C(=O)NCC([NH+](C)C)c3ccco3	3.57 (1.99-5.66)
2	c1ccc(cc1C(=O)N2C(C(CCC2)C)C[NH3+])OCc3c(onc3C)C
3	c1ccc(cc1C(=O)N2CC[NH+](CC2C)C)OCc3c(onc3C)C
4	c1ccc(cc1C(=O)NCC2(CCCCC2)[NH+](C)C)OCc3c(onc3C)C
5	c1(ccc(cc1)OCc2c(onc2C)C)C(=O)NCC([NH+](C)C)c3c(cccc3F)Cl
6	c1ccc(cc1C(=O)NCC[NH+](C(C)C)C(C)C)OCc2c(onc2C)C
7	c1ccc(cc1C(=O)N2CCC[NH+](CC2)Cc3ccc(cc3)C(F)(F)F)OCc4c(onc4C)C
8	c1ccc(cc1C(=O)NCC2CC[NH+](CC2)CC)OCc3c(onc3C)C
9	c1ccc(cc1C(=O)NC2CC[NH+](C2)C3CC3)OCc4c(onc4C)C
10	c1(cc(c(cc1)OCc2c(onc2C)C)OC)C(=O)NC3CC[NH+](CC3)CC	0.402 (0.254-0.613)	>50	0.037 (0.020-0.066)	1.07 (0.76-1.53)	0.855 (0.459-1.59)
11	c1(cc(c(cc1)OCc2c(onc2C)C)OC)C(=O)NCC[NH+]3CCCC3	6.62 (4.23-9.81)	>50
12	c1(cc(c(cc1)OCc2c(onc2C)C)OC)C(=O)NCC([NH+](C)C)c3ccc(cc3)C	0.500 (0.236-0.957)	>50	0.120 (0.090-0.172)	1.15 (0.71-1.76)
17	c1(ccc(cc1)OCc2c(onc2C)C)C(=O)N3CC[NH+](CC3)Cc4ccccc4
18	c1(ccc(cc1)OCc2c(onc2C)C)C(=O)NCC[NH+]3CCCC3
19	c1(ccc(cc1)OCc2c(onc2C)C)C(=O)NC3CC[NH+](C3)C	3.06 (1.34-4.79)
20	c1(ccc(cc1)OCc2c(onc2C)C)C(=O)NN3CC[NH+](CC3)C
21	c1(ccc(cc1)OCc2c(onc2C)C)C(=O)N3CCC(CC3)[NH+]4CCCC4
22	c1(cc(c(cc1)OCc2c(onc2C)C)OC)C(=O)N3CC[NH+](CC3)Cc4ccccc4
23	c1(cc(c(cc1)OCc2c(onc2C)C)OC)C(=O)NN3CC[NH+](CC3)C
24	c1(cc(c(cc1)OCc2c(onc2C)C)OC)C(=O)N3CCC(CC3)[NH+]4CCCC4	3.46 (2.53-4.73)
25	c1(cc(c(cc1)OCc2c(onc2C)C)OC)C(=O)N3CC4C(C3)C[NH2+]C4
26	c1(cc(c(cc1)OCc2c(onc2C)C)OC)C(=O)N3CCC(CC3)[NH+]4CCCCC4	18.3 (13.0-25.8)
27	c1(cc(c(cc1)OCc2c(onc2C)C)OC)C(=O)NC3C[NH+](CC3)C	8.15 (6.04-11.2)
28	c1(cc(c(cc1)OCc2c(onc2C)C)OC)C(=O)NC3CC[NH+](CC3)C(C)C	1.73 (1.41-2.13)
29	c1(cc(c(cc1)OCc2c(onc2C)C)OC)C(=O)NC3C[NH+](CC3)CC
30	c1(cc(c(cc1)OCc2c(onc2C)C)OC)C(=O)N3CC[NH+](CC3)CCO
31	c1(cc(c(cc1)OCc2c(onc2C)C)OC)C(=O)NC3CC[NH+](CC3)CCC	1.66 (1.40-1.97)
32	c1(cc(c(cc1)OCc2c(onc2C)C)OC)C(=O)NCC3CC[NH+](C3)C
33	c1(cc(c(cc1)OCc2c(onc2C)C)OC)C(=O)NC3CC[NH+](CC3)C
34	c1(ccc(cc1)OCc2c(onc2C)C)C(=O)NC3CC[NH+](CC3)C	1.68 (1.39-2.06)
35	c1(ccc(cc1)OCc2c(onc2C)C)C(=O)NC3CC[NH+](CC3)C(C)C	0.99 (0.87-1.13)
36	c1(ccc(cc1)OCc2c(onc2C)C)C(=O)N3CC[NH+](CC3)CCO
37	c1(ccc(cc1)OCc2c(onc2C)C)C(=O)NCC3CC[NH+](C3)C
38	c1(ccc(cc1)OCc2c(onc2C)C)C(=O)NC3CC[NH+](CC3)CCC	0.78 (0.69-0.89)
39	c1(ccc(cc1)OCc2c(onc2C)C)C(=O)NC3CC[NH+](CC3)CC	1.10 (0.97-1.25)
40	c1(ccc(cc1)OCc2c(onc2C)C)C(=O)NC3CC[NH+](CC3)CCCC	0.73 (0.45-1.21)
41	c1(ccc(cc1)OCc2c(onc2C)C)C(=O)NC3CC[NH+](CC3)CC=C	0.50 (0.32-0.79)
43	c1(ccc(cc1)OCc2c(onc2C)C)C(=O)NC3CC[NH2+]CC3
Enpatoran	N#Cc1ccc(c2c1nccc2)N1C[C@H](N)C[C@@H](C1)C(F)(F)F	0.285 (0.232-0.347)	<0.05		0.74 (0.58-0.96)
